# Supplementary material for: Sarcopenia and cognitive impairment: a multidimensional study of clinical associations, shared genetics, and causal links
Source: Front Aging Neurosci. 2025 Dec 1;17:1708170. doi: 10.3389/fnagi.2025.1708170 (PMC12702854; doi:10.3389/fnagi.2025.1708170)
Supplement: Supplementary file 1 [file Table_1.xlsx]

## Sheet: Supplementary Table1
Supplementary table 1 Phenotype descriptions and distributions
GWAS ID	Phenotype	Consortium/First author	Year	Sample Size	Sample description	Ancestry	Number of SNPs	Notes
	Sarcopenia related phenotypes
ebi-a-GCST90007526	Low hand grip strength (60 years and older) (EWGSOP)	Meta-Analysis of muscle weakness/Jones	2021	256523	48,596 cases	European	9336415	Grip strength <30 kg Male; <20 kg Female
					207,927 controls
ebi-a-GCST90007529	Low hand grip strength (60 years and older) (FNIH)	Meta-Analysis of muscle weakness/Jones	2021	256523	20,335 cases	European	9354214	Grip strength <26 kg Male; <16 kg Female
					236,188 controls
ebi-a-GCST90000025	Appendicular lean mass	UK biobamk/Pei YF	2020	450243	450,243 individuals	European	18071518	NA
ebi-a-GCST90000027	Appendicular lean mass	UK biobamk/Pei YF	2020	244730	244,730 individuals	European	18164071	NA
ukb-b-4711	Usual walking pace	MRC-IEU/Ben Elsworth	2018	459915	NA	European	9851867	Output from GWAS pipeline using Phesant derived variables from UKBiobank
ukb-a-513	Usual walking pace	Neale Lab/Neale	2017	335349	NA	European	10894596	NA
	cognitive impairment related phenotypes
ieu-b-4838	Cognitive function (CF)	Within family GWAS consortium/Howe LJ	2022	22593	NA	European	6719661	Population estimate
ebi-a-GCST006572	Cognitve performance (CP)	SSGAC/Lee JJ	2018	257841	NA	European	10066414	Meta-analysis of COGENT (first principal component derived from three or more neuropsychological tests N= 35298) and UKB (mean of standardized score across occasions on which respondent took VNR test (see below for VNR detail)
ukb-b-5238	Fluid intelligence score (FIS)	MRC-IEU/Ben Elsworth	2018	149051	NA	European	9851867	cases selected from top 0.03% of intelligence distribution - unselected population controls with presumed normal distribution of IQ
ukb-b-4282	Prospective memory result (PMR)	MRC-IEU/Ben Elsworth	2018	152605	NA	European	9851867	Lower categories reflect better expected memory test performance, whereas higher categories indicate poorer outcomes
ukb-b-16287	Reaction Time (RT)	MRC-IEU/Ben Elsworth	2018	459523	NA	European	9851867	Mean time to correctly identify matches
finn-b-KRA_PSY_SPEELING_EXMORE	Speech and linguistic disorders (SALD)	NA	2021	167896	1,312 cases	European	16380165	NA
					166,584 cases
finn-b-H7_VISUDISTURB	Visual disturbances (VD)	NA	2021	218067	7201 cases	European	16380465	NA
					210,866 cases
EWGSOP, European Working Group on Sarcopenia in Older People
FNIH,Foundation for the National Institutes of Health

## Sheet: Supplementary Fig. 1
	A LDSC
	B HDL
	Supplementary figure 1 Heatmap of genetic correlations between sarcopenia and cognitive impairment traits from LDSC and HDL analyses
	The color represents the rg estimated by LDSC and HDL methods, respectively.
	Asterisks indicate statistical significance: *P < 0.05, **P < 0.01, ***P < 0.001
	All p-values were adjusted for multiple comparisons using FDR correction.

## Sheet: Supplementary Table 2
Supplementary table 2 Shared pleiotropic loci idendified by PLACO
Trait pairs	Genomic Locus	rsID	Locus boundary	Region	Nearest gene	Lead SNP	Position	PPLACO
ALM-Cognitive performance	1	rs2292989	1:32064903-32140733	1p35.2	COL16A1	rs2292989	32135773	1.5092940339e-08
ALM-Cognitive performance	2	rs56044892	1:41750648-41830086	1p34.2	FOXO6	rs56044892	41830086	1.12417718716e-11
ALM-Cognitive performance	3	rs3879449	1:109840629-110053945	1p13.3	SORT1	rs3879449	109904971	2.10243100193e-10
ALM-Cognitive performance	4	rs12988548	2:25323083-25387181	2p23.3	EFR3B	rs12988548	25323083	3.26837394346e-08
ALM-Cognitive performance	5	rs12479238	2:71399978-71690235	2p13.2	DYSF	rs2900809;rs12479238	71682790	2.96262468845e-10
ALM-Cognitive performance	6	rs11679484	2:198200802-198954774	2q33.1	PLCL1	rs11679484	198921604	2.75198332151e-10
ALM-Cognitive performance	7	rs4355095	2:225466385-225466385	2q36.2	CUL3	rs4355095	225466385	2.17635172521e-08
ALM-Cognitive performance	8	rs10865793	3:23961762-24160464	3p24.2	NR1D2	rs10865793	24057925	2.10243100193e-10
ALM-Cognitive performance	9	rs2624839	3:49898318-50248954	3p21.31	SEMA3F	rs2624839	50202231	6.04823969633e-10
ALM-Cognitive performance	10	rs2133085	4:106049147-106429390	4q24	RN7SL89P	rs2133085	106221371	1.75964122585e-09
ALM-Cognitive performance	11	rs10028410	4:152256290-152752413	4q31.3	PET112	rs10028410	152606573	2.83988088578e-10
ALM-Cognitive performance	12	rs35658696	5:102034612-102682145	5q21.1	PAM	rs35658696	102338811	2.22605441631e-08
ALM-Cognitive performance	13	rs9372625	6:98310291-98546547	6q16.1	RP11-436D23.1	rs9372625	98344031	1.28175779654e-08
ALM-Cognitive performance	14	rs3800227	6:108857876-109020332	6q21	FOXO3	rs3800227	108994161	2.10243100193e-10
ALM-Cognitive performance	15	rs11752707	6:158657299-158901535	6q25.3	TULP4	rs11752707	158798761	8.14935035763e-09
ALM-Cognitive performance	16	rs4977838	9:23345347-23362311	9p21.3	SUMO2P2	rs4977838	23355390	2.10243100193e-10
ALM-Cognitive performance	17	rs11191161	10:103557095-103838497	10q24.32	C10orf76	rs11191161	103726528	4.29146117441e-08
ALM-Cognitive performance	18	rs10831431	11:95490754-95672960	11q21	FAM76B	rs10831431	95510089	2.82194731932e-09
ALM-Cognitive performance	19	rs7312770	12:56372558-56478658	12q13.2	ERBB3	rs7312770	56467587	3.15955444452e-08
ALM-Cognitive performance	20	rs1720035	12:122335334-122442444	12q24.31	PSMD9:RP11-87C12.2	rs1720035	122347612	1.48070193982e-08
ALM-Cognitive performance	21	rs10149470	14:103833065-104018455	14q32.33	RNU7-160P	rs10149470	104017953	4.17301592889e-10
ALM-Cognitive performance	22	rs1861350	16:53428284-53537581	16q12.2	AKTIP	rs1861350	53533342	2.10243100193e-10
ALM-Cognitive performance	23	rs6499260	16:69547741-69940361	16q22.1	WWP2	rs6499260	69864675	2.13378127721e-09
ALM-Cognitive performance	24	rs6504112	17:60534180-60739682	17q23.2	TLK2	rs6504112	60680468	2.52541796773e-08
ALM-Cognitive performance	25	rs8119308	20:47351914-47924894	20q13.13	ARFGEF2	rs6019482;rs8119308	47535109	2.24407300126e-11
ALM-Cognitive performance	26	rs738285	22:39774378-39860868	22q13.1	MGAT3	rs738285	39856356	2.65666265467e-09
ALM-Fluid intelligence score	1	rs56044892	1:41750648-41830086	1p34.2	FOXO6	rs56044892	41830086	7.25589017229e-10
ALM-Fluid intelligence score	2	rs12477570	2:71399978-71690235	2p13.3	ZNF638	rs12477570	71508185	7.73145868023e-09
ALM-Fluid intelligence score	3	rs11679484	2:198393835-198954774	2q33.1	PLCL1	rs11679484	198921604	2.89102877688e-08
ALM-Fluid intelligence score	4	rs6550836	3:24036406-24160464	3p24.2	NR1D2	rs6550836	24062840	7.25589017229e-10
ALM-Fluid intelligence score	5	rs2133085	4:106116961-106265348	4q24	RN7SL89P	rs2133085	106221371	1.58502561609e-08
ALM-Fluid intelligence score	6	rs1487441	6:98547979-98591622	6q16.1	RP11-436D23.1	rs1487441	98553894	5.36436174147e-09
ALM-Fluid intelligence score	7	rs3800227	6:108868422-109020332	6q21	FOXO3	rs3800227	108994161	3.37620874444e-09
ALM-Fluid intelligence score	8	rs12553324	9:23345347-23362311	9p21.3	SUMO2P2	rs12553324	23347865	3.39151520954e-08
ALM-Fluid intelligence score	9	rs10141157	14:104017953-104018455	14q32.32	RNU7-160P	rs10141157	104018105	3.83934854555e-08
ALM-Prospective memory result	1	rs12642823	4:12810162-12886426	4p15.33	RP11-22A3.2	rs12642823	12886426	2.91447303182e-08
ALM-Prospective memory result	2	rs336073	5:54347571-54502810	5q11.2	CDC20B	rs336073	54440585	1.85128913852e-08
ALM-Prospective memory result	3	rs2253950	10:104225832-105059896	10q24.32	WBP1L	rs2253950;rs112699822	104541120	2.71014532941e-10
ALM-Reaction time	1	rs4268898	2:24372449-24619883	2p23.3	ITSN2	rs4268898	24490413	8.17246749579e-10
ALM-Reaction time	2	rs42427	5:111996948-112299978	5q22.2	APC:CTC-554D6.1	rs42427	112176325	8.48304468997e-09
ALM-Reaction time	3	rs3800227	6:108868422-109020332	6q21	FOXO3	rs3800227	108994161	8.17246749579e-10
ALM-Reaction time	4	rs7396827	11:28379460-28577867	11p14.1	RP11-22P4.1	rs7396827	28577867	3.3355685811e-09
ALM-Reaction time	5	rs11039134	11:46798631-47242761	11p11.2	DDB2:RP11-17G12.2	rs11039134	47242472	7.64129991036e-09
ALM-Reaction time	6	rs11065979	12:111826477-112906415	12q24.12	BRAP	rs11065979	112059557	1.18006144726e-08
ALM-Reaction time	7	rs117754181	17:44186478-44358487	17q21.31	KANSL1	rs117754181	44186478	3.87612003396e-08
ALM-Reaction time	8	rs57904377	19:4048974-4083916	19p13.3	ZBTB7A	rs57904377	4050832	3.3355685811e-09
LHGS-Cognitive performance	1	rs35225200	4:103112470-103198082	4q24	SLC39A8	rs35225200	103146888	3.31318035541e-12
LHGS-Fluid intelligence score	1	rs13107325	4:103001649-103198082	4q24	SLC39A8	rs13107325	103188709	7.42722542731e-12
UWP-Cognitive performance	1	rs7581162	2:60704484-60718347	2p16.1	BCL11A	rs7581162	60704484	3.47466482661e-08
UWP-Cognitive performance	2	rs2309812	2:100805996-100871361	2q11.2	LINC01104	rs2309812	100869702	2.14737241669e-08
UWP-Cognitive performance	3	rs35275715	3:49774658-50250837	3p21.31	MON1A	rs35275715	49959148	3.35738523725e-13
UWP-Cognitive performance	4	rs6798941	3:52849549-53101580	3p21.1	TMEM110-MUSTN1:TMEM110	rs6798941	52893465	2.01949139632e-10
UWP-Cognitive performance	5	rs34811474	4:25342606-25408838	4p15.2	ANAPC4	rs34811474	25408838	2.01688331657e-09
UWP-Cognitive performance	6	rs6855246	4:102702364-103387161	4q24	SLC39A8	rs6855246	103112470	5.59462561666e-15
UWP-Cognitive performance	7	rs62331159	4:106048360-106293180	4q24	TET2	rs62331159	106128108	3.49075111485e-09
UWP-Cognitive performance	8	rs13198716	6:25684606-27575268	6p22.2	ABT1	rs13198716	26582035	1.29497867816e-09
UWP-Cognitive performance	9	rs9387955	6:98310291-98546547	6q16.1	RP11-436D23.1	rs9387955	98419195	1.39601314048e-08
UWP-Cognitive performance	10	rs12112638	7:69352713-69823612	7q11.21	AUTS2	rs12112638	69735251	3.18343535952e-08
UWP-Cognitive performance	11	rs6975134	7:133322697-133734597	7q33	EXOC4	rs6975134	133531432	2.77479226905e-09
UWP-Cognitive performance	12	rs7896518	10:64878118-65357438	10q21.3	JMJD1C	rs7896518	65104500	1.15757305791e-08
UWP-Cognitive performance	13	rs7928842	11:47372377-47946836	11p11.2	CELF1	rs7928842	47566352	7.03508187209e-10
UWP-Cognitive performance	14	rs12883788	14:33292743-33309495	14q12	AKAP6	rs12883788	33303540	1.61368155628e-09
UWP-Cognitive performance	15	rs12444171	16:28338039-29008079	16p11.2	ATXN2L:RP11-24N18.1	rs12444171	28845251	3.35738523725e-13
UWP-Cognitive performance	16	rs8054299	16:53428157-53538157	16q12.2	RBL2	rs8054299	53498655	6.68213214067e-09
UWP-Cognitive performance	17	rs11669624	19:18209184-18279816	19p13.11	MAST3	rs11669624	18230886	2.02984318664e-08
UWP-Fluid intelligence score	1	rs7628058	3:49385350-50248954	3p21.31	RBM6	rs7628058	50039474	3.57207661698e-16
UWP-Fluid intelligence score	2	rs6798941	3:52849549-53101580	3p21.1	TMEM110-MUSTN1:TMEM110	rs6798941	52893465	1.86941814897e-08
UWP-Fluid intelligence score	3	rs1529675	3:71640776-71684845	3p13	RP11-154H23.3	rs1529675	71640776	2.81819821104e-09
UWP-Fluid intelligence score	4	rs34811474	4:25342606-25408838	4p15.2	ANAPC4	rs34811474	25408838	1.25654118753e-08
UWP-Fluid intelligence score	5	rs1813006	4:102702364-103387161	4q24	BANK1	rs1813006	103001649	8.07615603204e-16
UWP-Fluid intelligence score	6	rs13198716	6:25684606-27575268	6p22.2	ABT1	rs13198716	26582035	4.92685335789e-08
UWP-Fluid intelligence score	7	rs35099767	6:98316558-98591622	6q16.1	RP11-436D23.1	rs35099767	98546547	4.3157419226e-09
UWP-Fluid intelligence score	8	rs3817334	11:47372377-47946836	11p11.2	MTCH2	rs3817334	47650993	8.5230431856e-10
UWP-Fluid intelligence score	9	rs12883788	14:33292743-33309495	14q12	AKAP6	rs12883788	33303540	2.75903537791e-09
UWP-Fluid intelligence score	10	rs12928404	16:28338039-29008079	16p11.2	ATXN2L:RP11-24N18.1	rs12928404	28847246	1.02861582594e-13
UWP-Fluid intelligence score	11	rs12981122	19:18209184-18279816	19p13.11	MAST3	rs12981122	18231779	1.90395988442e-09
UWP-Reaction time	1	rs9865480	3:49734229-50209053	3p21.31	IP6K1	rs9865480	49799729	2.3343110267e-09
UWP-Reaction time	2	rs362307	4:3142660-3273010	4p16.3	HTT	rs362307	3241845	2.74398747869e-09
UWP-Reaction time	3	rs72976986	19:4048974-4083916	19p13.3	ZBTB7A	rs72976986	4050424	3.91117687946e-08
ALM, appendicular lean mass; LHGS, low hand grip strength; UWP, Usual walking pace

## Sheet: Supplementary Fig. 2
	Supplementary figure 2 Manhattan plot of the PLACO results. Note: Red line represents the significance of 5×10-8
	ALM, appendicular lean mass; LHGS, low hand grip strength; UWP, Usual walking pace;chr, chromosome

## Sheet: Supplementary Fig. 3
		Supplementary figure 3 QQ plots for pleiotropic results performed by PLACO
		ALM, appendicular lean mass; LHGS, low hand grip strength; UWP, Usual walking pace;chr, chromosome

## Sheet: supplementary Table 3
Supplementary table 3 colocalization analysis of pleiotropic genomic regions (PP.H4 > 0.75) between sarcopenia and cognitive impairment
snp	V.df1	z.df1	r.df1	lABF.df1	V.df2	z.df2	r.df2	lABF.df2	internal.sum.lABF	SNP.PP.H4
ALM-CP
rs6141551	4e-06	-33.8	0.999781	566.881	8.7025e-06	-1.25763	0.999629	-3.15979	563.721	0.885646
rs7262358	4e-06	-33.7	0.999781	563.507	8.7025e-06	-1.2339	0.999629	-3.18934	560.317	0.0294445
rs6060402	4e-06	-33.7	0.999781	563.507	8.7025e-06	-1.21695	0.999629	-3.2101	560.297	0.0288394
rs6060401	4e-06	-33.7	0.999781	563.507	8.7025e-06	-1.20678	0.999629	-3.22242	560.284	0.0284863
rs6142381	4e-06	-33.7	0.999781	563.507	8.7025e-06	-1.17966	0.999629	-3.25476	560.252	0.0275796
rs1886692	4e-06	-33.35	0.999781	551.776	8.7025e-06	-1.27119	0.999629	-3.14265	548.633	2.48022e-07
rs6088823	4e-06	-33.35	0.999781	551.776	8.6436e-06	-1.23129	0.999632	-3.19594	548.58	2.35151e-07
rs6087704	4e-06	-33.35	0.999781	551.776	8.6436e-06	-1.22449	0.999632	-3.20429	548.571	2.33196e-07
rs6142380	4e-06	-33.35	0.999781	551.776	8.6436e-06	-1.21769	0.999632	-3.21259	548.563	2.31267e-07
rs62210591	4e-06	-33.35	0.999781	551.776	8.6436e-06	-1.20748	0.999632	-3.22496	548.551	2.28425e-07
ALM-FIS
rs143384	3.61e-06	38.1579	0.999803	723.603	5.94998e-05	2.76137	0.999387	0.111413	723.715	1
rs143383	4e-06	34.2	0.999781	580.478	6.22802e-05	1.84	0.999359	-1.98428	578.494	8.53647e-64
rs224329	4e-06	33.95	0.999781	571.961	6.22418e-05	2.13053	0.999359	-1.40818	570.553	3.03834e-67
rs6141551	4e-06	-33.8	0.999781	566.881	6.1862e-05	-2.1534	0.999363	-1.36228	565.519	1.97831e-69
rs224333	4e-06	33.8	0.999781	566.881	6.22668e-05	2.03052	0.999359	-1.61592	565.265	1.53511e-69
rs6060401	4e-06	-33.7	0.999781	563.506	6.19086e-05	-2.1736	0.999363	-1.31823	562.188	7.07947e-71
rs6142381	4e-06	-33.7	0.999781	563.506	6.18537e-05	-2.16907	0.999363	-1.3285	562.178	7.00714e-71
rs7262358	4e-06	-33.7	0.999781	563.506	6.18552e-05	-2.16543	0.999363	-1.33637	562.17	6.95223e-71
rs6060402	4e-06	-33.7	0.999781	563.506	6.19113e-05	-2.14527	0.999363	-1.37934	562.127	6.65983e-71
rs1886692	4e-06	-33.35	0.999781	551.775	6.20508e-05	-2.29177	0.999361	-1.05342	550.722	7.41684e-76
ALM-RT
rs143384	3.61e-06	38.1579	0.999803	723.603	4.33747e-06	-2.1033	0.999801	-2.04933	721.554	1
rs143383	4e-06	34.2	0.999781	580.478	4.53141e-06	-1.78723	0.999792	-2.64219	577.836	3.83664e-63
rs224329	4e-06	33.95	0.999781	571.961	4.52983e-06	-1.91493	0.999792	-2.40603	569.555	9.72023e-67
rs224333	4e-06	33.8	0.999781	566.881	4.5343e-06	-1.90252	0.999792	-2.42921	564.452	5.90651e-69
rs6141551	4e-06	-33.8	0.999781	566.881	4.50416e-06	1.79953	0.999793	-2.62314	564.258	4.8653e-69
rs7262358	4e-06	-33.7	0.999781	563.506	4.50365e-06	1.78576	0.999793	-2.64787	560.859	1.62533e-70
rs6142381	4e-06	-33.7	0.999781	563.506	4.50327e-06	1.74031	0.999793	-2.72804	560.779	1.50013e-70
rs6060401	4e-06	-33.7	0.999781	563.506	4.50874e-06	1.70675	0.999793	-2.78526	560.721	1.41669e-70
rs6060402	4e-06	-33.7	0.999781	563.506	4.50861e-06	1.68541	0.999793	-2.82145	560.685	1.36634e-70
rs1886692	4e-06	-33.35	0.999781	551.775	4.52111e-06	1.77897	0.999792	-2.65805	549.117	1.2934e-75
LHGS-CP
rs9257267	0.00013924	-1.72881	0.99912	-2.02461	1.98916e-05	9.09865	0.999161	37.8162	35.7916	0.158154
rs148696809	0.00013924	-1.5678	0.99912	-2.28978	1.98025e-05	9.1236	0.999165	38.0411	35.7514	0.15192
rs144447022	0.00013924	1.60169	0.99912	-2.23611	1.98025e-05	9.02022	0.999165	37.1042	34.8681	0.0628055
rs34832585	0.00014161	1.7479	0.999105	-1.98305	2.05209e-05	8.87859	0.999135	35.8543	33.8712	0.0231778
rs13197633	0.00014161	1.7563	0.999105	-1.96834	2.05209e-05	8.83223	0.999135	35.4441	33.4758	0.0156074
rs138234416	0.00014161	1.7563	0.999105	-1.96834	2.04304e-05	8.81416	0.999139	35.2827	33.3144	0.0132817
rs13202295	0.00014641	1.84298	0.999075	-1.7959	2.07936e-05	8.77632	0.999123	34.9584	33.1625	0.0114099
rs35781323	0.00014161	-1.7479	0.999105	-1.98305	2.05209e-05	8.7947	0.999135	35.1136	33.1306	0.0110516
rs56075693	0.00014161	-1.87395	0.999105	-1.75499	2.04304e-05	8.7677	0.999139	34.8747	33.1197	0.0109316
LHGS-FIS
rs34415150	9.801e-05	-8.41414	0.999385	31.6801	9.81752e-05	0.223101	0.998985	-3.42166	28.2584	0.0750161
rs7760841	0.00010816	8.34615	0.999322	31.1577	0.000106255	0.154772	0.998902	-3.39506	27.7626	0.0456925
rs188575117	0.000121	-8.26364	0.999241	30.5261	0.000109244	-0.0720333	0.998871	-3.39058	27.1356	0.0244074
rs35371668	0.0001	8.26	0.999373	30.4054	0.000101407	0.0756886	0.998952	-3.42749	26.9779	0.0208468
rs35395738	9.216e-05	-8.22917	0.999422	30.1122	9.34287e-05	0.686539	0.999034	-3.23584	26.8764	0.018834
rs6605556	9.409e-05	-8.2268	0.99941	30.1027	9.65872e-05	0.38461	0.999002	-3.38078	26.7219	0.0161391
rs2760985	9.216e-05	8.20833	0.999422	29.9411	9.37543e-05	0.403548	0.999031	-3.38819	26.5529	0.0136288
rs2647066	9.216e-05	8.1875	0.999422	29.7704	9.37469e-05	0.409119	0.999031	-3.38597	26.3844	0.0115158
rs34647096	9.216e-05	8.16667	0.999422	29.6001	9.36194e-05	0.379262	0.999032	-3.39841	26.2017	0.00959288
rs34553045	0.00010201	-8.14851	0.99936	29.5008	0.000105165	-0.103243	0.998913	-3.40685	26.094	0.0086131
UWP-CP
rs13107325	5.78994e-06	-10.0751	0.999305	47.0825	2.93764e-05	-10.0258	0.998755	46.8519	93.9344	0.999958
rs13135092	5.28738e-06	-9.76646	0.999365	43.9807	2.67289e-05	-9.30754	0.998867	39.8748	83.8555	4.19521e-05
rs35518360	5.53948e-06	-9.04572	0.999335	37.2277	2.69361e-05	-9.07129	0.998858	37.7097	74.9374	5.61917e-09
rs35225200	5.55922e-06	-8.9877	0.999332	36.7065	2.67289e-05	-8.78143	0.998867	35.1218	71.8283	2.50851e-10
rs1813006	7.46601e-06	-8.562	0.999104	33.1125	3.55216e-05	-8.95638	0.998494	36.7986	69.9111	3.68814e-11
rs6855246	5.78758e-06	-8.76512	0.999305	34.7512	2.73529e-05	-8.00765	0.99884	28.6442	63.3954	5.45854e-14
rs13126505	6.34103e-06	-8.06663	0.999239	28.9203	3.12481e-05	-8.2737	0.998675	30.8684	59.7888	1.48156e-15
rs13109404	6.05647e-06	-8.21214	0.999273	30.082	3.08025e-05	-8.07027	0.998694	29.2016	59.2837	8.9404e-16
rs13127398	6.0549e-06	-8.24885	0.999273	30.3838	3.05809e-05	-8.01989	0.998704	28.7936	59.1774	8.0389e-16
UWP-FIS
rs13107325	5.78994e-06	-10.0751	0.999305	47.0824	0.000208993	-8.07022	0.997841	29.425	76.5074	0.999942
rs13135092	5.28738e-06	-9.76646	0.999365	43.9806	0.000190418	-7.20208	0.998032	22.7685	66.7491	5.78101e-05
rs34592089	6.88595e-06	-9.01791	0.999173	37.0787	0.000251927	-7.01094	0.997398	21.5369	58.6156	1.69701e-08
rs35518360	5.53948e-06	-9.04572	0.999335	37.2276	0.000199736	-6.95553	0.997936	21.0482	58.2758	1.20803e-08
rs1813006	7.46601e-06	-8.562	0.999104	33.1124	0.000271383	-7.4764	0.997198	24.9313	58.0437	9.57842e-09
rs35225200	5.55922e-06	-8.9877	0.999333	36.7064	0.000200477	-6.94098	0.997928	20.949	57.6554	6.49616e-09
rs13127398	6.0549e-06	-8.24885	0.999273	30.3837	0.000220321	-6.88888	0.997724	20.6317	51.0154	8.49077e-12
rs13109404	6.05647e-06	-8.21214	0.999273	30.0819	0.00022038	-6.87758	0.997723	20.5542	50.6361	5.81067e-12
rs6855246	5.78758e-06	-8.76512	0.999305	34.7511	0.000209199	-6.11527	0.997838	15.5894	50.3405	4.32335e-12
rs13126505	6.34103e-06	-8.06663	0.999239	28.9202	0.000230229	-6.95406	0.997622	21.1013	50.0215	3.14267e-12
UWP-RT
rs13107325	5.78994e-06	-10.0751	0.999305	47.0824	1.5124e-05	2.47112	0.999304	-0.584153	46.4983	0.911491
rs13135092	5.28738e-06	-9.76646	0.999365	43.9806	1.38105e-05	2.78081	0.999365	0.183369	44.164	0.0883033
rs35518360	5.53948e-06	-9.04572	0.999335	37.2275	1.44714e-05	2.67394	0.999334	-0.0846942	37.1429	7.88414e-05
rs34592089	6.88595e-06	-9.01791	0.999173	37.0787	1.7989e-05	2.65882	0.999173	-0.0168217	37.0619	7.27098e-05
rs35225200	5.55922e-06	-8.9877	0.999333	36.7064	1.45231e-05	2.65692	0.999332	-0.128252	36.5782	4.48244e-05
rs6855246	5.78758e-06	-8.76512	0.999305	34.7511	1.51215e-05	2.72995	0.999304	0.0884027	34.8395	7.87801e-06
rs1813006	7.46601e-06	-8.562	0.999104	33.1124	1.95052e-05	2.62298	0.999103	-0.0712247	33.0412	1.3044e-06
rs13127398	6.0549e-06	-8.24885	0.999273	30.3837	1.58171e-05	2.81846	0.999272	0.356106	30.7398	1.30603e-07
rs13109404	6.05647e-06	-8.21214	0.999273	30.0819	1.58211e-05	2.90631	0.999272	0.607534	30.6895	1.24188e-07
rs13126505	6.34103e-06	-8.06663	0.999239	28.9202	1.65661e-05	2.74113	0.999238	0.16429	29.0845	2.49495e-08
PP.H4 was the posterior probability of H4 calculated by coloc analysis
PP.H4 the posterior probability of H4 pace
ALM, appendicular lean mass; LHGS, low hand grip strength; UWP, Usual walking
CP, cognitive performance; FIS,fluid intelligence score; RT,reaction time.

## Sheet: supplementary Table 4
			Supplementary table 4 Candidate Pleiotropic Genes Identified by multimarker analysis of GenoMic annotation (MAGMA).
ensg	symbol	chr	start	end	type	pLI	ncRVIS	minGwasP	IndSigSNPs	GenomicLocus
ENSG00000121764	HCRTR1	1	32083287	32098119	protein_coding	0.261800018351598	NA	4.09579383916e-08	rs2292989	1
ENSG00000162517	PEF1	1	32095463	32110497	protein_coding	0.323496548949568	-0.594353	3.81541466938e-08	rs2292989	1
ENSG00000084636	COL16A1	1	32117848	32169920	protein_coding	3.38473511158888e-15	-0.0684969	1.5092940339e-08	rs2292989	1
ENSG00000204060	FOXO6	1	41827594	41849262	protein_coding	0.437580050850403	NA	1.12417718716e-11	rs56044892;rs4660187	2
ENSG00000221986	MYBPHL	1	109834987	109849663	protein_coding	0.00461844098878081	0.281706	2.10243100193e-10	rs3879449	3
ENSG00000134243	SORT1	1	109852192	109940573	protein_coding	0.999926560036891	-1.34619	2.10243100193e-10	rs3879449	3
ENSG00000143106	PSMA5	1	109941653	109969062	protein_coding	0.974255885097096	-1.08409	2.10243100193e-10	rs3879449;rs575113	3
ENSG00000143028	SYPL2	1	110009180	110024759	protein_coding	0.0167710987562036	0.437866	2.10243100193e-10	rs3879449;rs575113	3
ENSG00000162650	ATXN7L2	1	110026101	110035426	protein_coding	0.718954812432385	NA	2.10243100193e-10	rs3879449;rs575113	3
ENSG00000174151	CYB561D1	1	110036674	110045554	protein_coding	0.0158304191038284	-0.395994	2.10243100193e-10	rs3879449;rs575113	3
ENSG00000181754	AMIGO1	1	110046797	110052360	protein_coding	0.888492588974354	-0.212526	2.10243100193e-10	rs3879449;rs575113	3
ENSG00000084710	EFR3B	2	25264999	25378243	protein_coding	NA	-0.492151	3.26837394346e-08	rs12988548	4
ENSG00000115138	POMC	2	25383722	25391772	protein_coding	0.000689013181047222	-0.589633	1.71000758961e-05	rs12988548	4
ENSG00000124374	PAIP2B	2	71409869	71454213	protein_coding	0.0917531004004723	-0.144998	1.82245381006e-08	rs12477570;rs4852772	5
ENSG00000075292	ZNF638	2	71503691	71662199	protein_coding	0.999959949685778	-0.442055	4.75428810713e-09	rs12477570;rs4852772;rs11126331;rs2900809	5
ENSG00000135636	DYSF	2	71680852	71913898	protein_coding	1.00255104624413e-15	0.998737	2.96262468845e-10	rs11126331;rs12479238	5
ENSG00000115524	SF3B1	2	198254508	198299815	protein_coding	0.999999972774106	-0.619089	1.74911122668e-05	rs72916919	6
ENSG00000115520	COQ10B	2	198318147	198340032	protein_coding	0.140032716980132	-0.989156	3.74177660421e-05	rs72916919	6
ENSG00000144381	HSPD1	2	198351305	198381461	protein_coding	0.985208243840261	-0.813832	3.09754201231e-07	rs72916919	6
ENSG00000115541	HSPE1	2	198364718	198368181	protein_coding	0.787528047849985	-0.835658	3.41919543633e-05	rs72916919	6
ENSG00000270757	HSPE1-MOB4	2	198365137	198415450	protein_coding	0.889798357973135	NA	1.20221694647e-07	rs72916919;rs11679484	6
ENSG00000115540	MOB4	2	198380295	198418423	protein_coding	0.777832909994367	-1.62684	1.20221694647e-07	rs72916919;rs11679484	6
ENSG00000162944	RFTN2	2	198432948	198540769	protein_coding	0.00207696217684847	0.166398	4.60252543141e-09	rs72916919;rs11679484	6
ENSG00000222017	AC011997.1	2	198557830	198639547	protein_coding	NA	NA	3.93727458367e-09	rs72916919;rs11679484	6
ENSG00000247626	MARS2	2	198570087	198573113	protein_coding	1.41647403486977e-06	-0.302062	3.93727458367e-09	rs72916919;rs11679484	6
ENSG00000152430	BOLL	2	198591603	198651486	protein_coding	0.00790218351286136	-1.24188	8.68702767433e-09	rs72916919;rs11679484	6
ENSG00000115896	PLCL1	2	198669426	199437305	protein_coding	0.0110523707623017	NA	2.75198332151e-10	rs72916919;rs11679484	6
ENSG00000197885	NKIRAS1	3	23933151	23988082	protein_coding	0.0348877719884207	-0.466124	1.30808446748e-08	rs9863605	8
ENSG00000174748	RPL15	3	23958036	23965183	protein_coding	0.956294173685839	-0.594936	1.30808446748e-08	rs9863605	8
ENSG00000174738	NR1D2	3	23986751	24022109	protein_coding	0.631421779865195	-1.30223	7.44753630121e-09	rs9863605	8
ENSG00000151090	THRB	3	24158651	24536773	protein_coding	0.994541861187431	-1.11963	7.59628193182e-09	rs1349265	8
ENSG00000183763	TRAIP	3	49866034	49894007	protein_coding	0.125103591601554	-0.132255	8.14935035763e-09	rs7635601	9
ENSG00000164076	CAMKV	3	49895421	49907655	protein_coding	0.996846171233152	-0.638323	8.14935035763e-09	rs7635601	9
ENSG00000164078	MST1R	3	49924435	49941299	protein_coding	1.6934911102813e-20	-0.377645	NA	rs7635601	9
ENSG00000164077	MON1A	3	49946302	49967606	protein_coding	0.00636811048934964	-0.629673	NA	rs7635601	9
ENSG00000004534	RBM6	3	49977440	50137478	protein_coding	0.999999963583324	-0.685653	1.07378195895e-09	rs7635601	9
ENSG00000003756	RBM5	3	50126341	50156454	protein_coding	0.999999469802352	-0.605889	2.11333901393e-09	rs7635601	9
ENSG00000001617	SEMA3F	3	50192478	50226508	protein_coding	0.999917700468544	NA	6.04823969633e-10	rs2624839	9
ENSG00000114349	GNAT1	3	50229045	50233949	protein_coding	2.50523154178956e-06	-0.274733	3.0478422226e-08	rs2624839	9
ENSG00000168769	TET2	4	106067032	106200973	protein_coding	7.05368251291393e-26	-0.493869	4.27921394969e-08	rs10007915;rs2133085	10
ENSG00000138777	PPA2	4	106290234	106395238	protein_coding	9.23378955160168e-06	0.321968	2.4939408576e-09	rs923588;rs28478829	10
ENSG00000109686	SH3D19	4	152023903	152246784	protein_coding	0.3750873860445	-1.13305	1.30002722034e-06	rs4696257	11
ENSG00000164142	FAM160A1	4	152330368	152584784	protein_coding	NA	-0.427301	4.62728846618e-10	rs4696257;rs10028410	11
ENSG00000059691	PET112	4	152591656	152682175	protein_coding	6.06135240467788e-10	-0.0511876	2.83988088578e-10	rs10028410;rs4696257	11
ENSG00000145730	PAM	5	102089685	102366809	protein_coding	0.0304443970438953	-0.280887	2.22605441631e-08	rs35658696	12
ENSG00000145723	GIN1	5	102421704	102455855	protein_coding	0.00667768191022757	0.344487	5.47669462368e-08	rs35658696	12
ENSG00000145725	PPIP5K2	5	102455853	102548500	protein_coding	4.05311854851164e-10	-0.150605	6.11100998313e-08	rs35658696	12
ENSG00000181751	C5orf30	5	102594403	102614361	protein_coding	0.778880851929595	-0.60461	1.20221694647e-07	rs35658696	12
ENSG00000135537	LACE1	6	108616098	108847999	protein_coding	2.79301253512425e-06	-1.7937	NA	rs9480861	14
ENSG00000118689	FOXO3	6	108881038	109005977	protein_coding	NA	-1.48776	2.10243100193e-10	rs6899495;rs3800227;rs473268	14
ENSG00000130338	TULP4	6	158733692	158932860	protein_coding	0.99993680345815	1.91927	8.14935035763e-09	rs11752707	15
ENSG00000198408	MGEA5	10	103544200	103578696	protein_coding	0.71410354161128	-1.58404	5.20670050518e-08	rs11191161	17
ENSG00000120029	C10orf76	10	103605356	103815950	protein_coding	0.0553398070733845	0.414157	4.29146117441e-08	rs11191161	17
ENSG00000166189	HPS6	10	103825147	103827792	protein_coding	0.301742441643438	-0.08466	5.3273799555e-08	rs11191161	17
ENSG00000077458	FAM76B	11	95502106	95523573	protein_coding	0.0224491994808166	-0.133287	2.82194731932e-09	rs10831431	18
ENSG00000166037	CEP57	11	95523129	95565857	protein_coding	0.565432341176635	-0.103477	2.84404566028e-09	rs10831431	18
ENSG00000087053	MTMR2	11	95566046	95658479	protein_coding	0.212768599766799	0.0882218	3.89321526536e-09	rs10831431	18
ENSG00000185664	PMEL	12	56347889	56367101	protein_coding	1.12363431292712e-07	0.0288627	NA	rs7312770	19
ENSG00000123374	CDK2	12	56360553	56366568	protein_coding	0.958299189494179	0.0341742	NA	rs7312770	19
ENSG00000111540	RAB5B	12	56367697	56388490	protein_coding	0.215698853711726	-0.941662	2.81662790531e-07	rs7312770	19
ENSG00000139531	SUOX	12	56390964	56400425	protein_coding	0.00208476865750542	0.565694	3.65305838257e-08	rs7312770	19
ENSG00000123411	IKZF4	12	56401443	56432219	protein_coding	0.953608121096321	-1.66787	3.17839243171e-08	rs7312770	19
ENSG00000197728	RPS26	12	56435637	56438116	protein_coding	0.753342825086325	-0.144336	3.17839243171e-08	rs7312770	19
ENSG00000065361	ERBB3	12	56473641	56497289	protein_coding	4.35825057327711e-06	-0.325931	3.15955444452e-08	rs7312770	19
ENSG00000110801	PSMD9	12	122326637	122356203	protein_coding	3.77628232193741e-05	-0.310954	1.48070193982e-08	rs1720035	20
ENSG00000256950	RP11-87C12.2	12	122326715	122359376	protein_coding	NA	NA	1.48070193982e-08	rs1720035	20
ENSG00000158023	WDR66	12	122355768	122441833	protein_coding	1.2516451688474e-10	1.0072	1.48070193982e-08	rs1720035	20
ENSG00000075413	MARK3	14	103851729	103970168	protein_coding	6.11449031625676e-05	-0.0999703	2.59542131778e-08	rs35233301	21
ENSG00000166165	CKB	14	103985996	103989448	protein_coding	0.85084546139957	NA	3.39421418933e-08	rs35233301	21
ENSG00000166166	TRMT61A	14	103995521	104003410	protein_coding	0.00570206467721117	0.113457	5.73197242983e-06	rs35233301	21
ENSG00000166170	BAG5	14	104022881	104029168	protein_coding	0.0432181879837962	-0.768927	4.17301592889e-10	rs10149470	21
ENSG00000126214	KLC1	14	104028233	104167888	protein_coding	0.51495533247325	NA	5.32582969615e-09	rs10149470	21
ENSG00000103479	RBL2	16	53467889	53525561	protein_coding	0.957797035589511	-0.466961	2.10243100193e-10	rs1861350	22
ENSG00000166971	AKTIP	16	53524952	53538323	protein_coding	0.788012645511726	-0.341576	2.10243100193e-10	rs1861350	22
ENSG00000102908	NFAT5	16	69598997	69738569	protein_coding	0.999990941723713	-0.852026	0.00906247765924	rs11866219	23
ENSG00000181019	NQO1	16	69740899	69760854	protein_coding	4.52404699215664e-11	-0.846834	0.00906247765924	rs11866219	23
ENSG00000198373	WWP2	16	69796209	69975644	protein_coding	0.977902374453959	0.163311	2.13378127721e-09	rs6499260;rs11866219	23
ENSG00000087995	METTL2A	17	60501228	60527454	protein_coding	1.7733777443887e-05	1.05679	1.06595829939e-05	rs6504112	24
ENSG00000146872	TLK2	17	60536019	60692842	protein_coding	0.999999805897045	NA	2.52541796773e-08	rs6504112	24
ENSG00000011028	MRC2	17	60704762	60770958	protein_coding	0.985888157648222	-1.2794	7.81338717437e-08	rs6504112	24
ENSG00000124126	PREX1	20	47240790	47444420	protein_coding	0.999999621898147	0.286576	6.60175016139e-08	rs6019482	25
ENSG00000124198	ARFGEF2	20	47538427	47653230	protein_coding	0.999999938266667	-0.733705	2.24407300126e-11	rs6063351;rs8119308;rs6019482	25
ENSG00000124207	CSE1L	20	47662849	47713489	protein_coding	0.999981566389526	0.526895	4.29150259961e-09	rs6063351;rs6019482;rs8119308	25
ENSG00000124214	STAU1	20	47729878	47804904	protein_coding	0.996415824871937	-0.305862	4.80393400116e-08	rs6063351;rs8119308	25
ENSG00000124228	DDX27	20	47835884	47860614	protein_coding	0.250170092340815	-0.391785	1.64050471099e-06	rs6063351	25
ENSG00000124201	ZNFX1	20	47854483	47894963	protein_coding	0.999981099240724	-0.288128	2.14604474675e-06	rs6063351	25
ENSG00000100321	SYNGR1	22	39745930	39781593	protein_coding	0.581490268493249	0.577759	1.60532326525e-06	rs738285	26
ENSG00000100324	TAB1	22	39795746	39833065	protein_coding	0.00399581121095206	-0.623712	2.72940508974e-09	rs738285	26
ENSG00000128268	MGAT3	22	39853349	39888199	protein_coding	0.460179519269915	-0.365142	2.65666265467e-09	rs738285	26
ENSG00000204060	FOXO6	1	41827594	41849262	protein_coding	0.437580050850403	NA	7.25589017229e-10	rs56044892	1
ENSG00000124374	PAIP2B	2	71409869	71454213	protein_coding	0.0917531004004723	-0.144998	8.87477364677e-07	rs12477570	2
ENSG00000075292	ZNF638	2	71503691	71662199	protein_coding	0.999959949685778	-0.442055	7.73145868023e-09	rs12477570	2
ENSG00000135636	DYSF	2	71680852	71913898	protein_coding	1.00255104624413e-15	0.998737	3.83934854555e-08	rs12479238	2
ENSG00000270757	HSPE1-MOB4	2	198365137	198415450	protein_coding	0.889798357973135	NA	2.39114138377e-06	rs11679484	3
ENSG00000115540	MOB4	2	198380295	198418423	protein_coding	0.777832909994367	-1.62684	2.39114138377e-06	rs11679484	3
ENSG00000162944	RFTN2	2	198432948	198540769	protein_coding	0.00207696217684847	0.166398	9.33165018387e-08	rs11679484	3
ENSG00000222017	AC011997.1	2	198557830	198639547	protein_coding	NA	NA	2.89102877688e-08	rs11679484	3
ENSG00000247626	MARS2	2	198570087	198573113	protein_coding	1.41647403486977e-06	-0.302062	2.89102877688e-08	rs11679484	3
ENSG00000152430	BOLL	2	198591603	198651486	protein_coding	0.00790218351286136	-1.24188	NA	rs11679484	3
ENSG00000115896	PLCL1	2	198669426	199437305	protein_coding	0.0110523707623017	NA	2.89102877688e-08	rs11679484	3
ENSG00000151090	THRB	3	24158651	24536773	protein_coding	0.994541861187431	-1.11963	2.85880982043e-08	rs1349265	4
ENSG00000168769	TET2	4	106067032	106200973	protein_coding	7.05368251291393e-26	-0.493869	NA	rs2133085	5
ENSG00000118689	FOXO3	6	108881038	109005977	protein_coding	NA	-1.48776	3.37620874444e-09	rs3800227	7
ENSG00000166170	BAG5	14	104022881	104029168	protein_coding	0.0432181879837962	-0.768927	3.83934854555e-08	rs10141157	9
ENSG00000126214	KLC1	14	104028233	104167888	protein_coding	0.51495533247325	NA	2.51017698408e-07	rs10141157	9
ENSG00000145649	GZMA	5	54398476	54406080	protein_coding	3.24372441390747e-07	0.042081	4.77345302812e-07	rs336073	2
ENSG00000164287	CDC20B	5	54408799	54469005	protein_coding	1.44458294596898e-11	0.0336763	1.85128913852e-08	rs336073	2
ENSG00000164294	GPX8	5	54455946	54462899	protein_coding	0.0190662288898625	-0.198196	2.36119451457e-08	rs336073	2
ENSG00000138111	TMEM180	10	104221149	104236802	protein_coding	0.000178664408567319	2.88275	5.59580609237e-09	rs2296587	3
ENSG00000138107	ACTR1A	10	104238986	104262482	protein_coding	0.941234073723515	-0.272535	5.59580609237e-09	rs2296587	3
ENSG00000107882	SUFU	10	104263744	104393292	protein_coding	0.99916148458521	0.12486	1.46695431219e-08	rs2296587	3
ENSG00000171206	TRIM8	10	104404253	104418164	protein_coding	0.992012340638519	-0.52129	8.4248878115e-09	rs2296587;rs2253950	3
ENSG00000138175	ARL3	10	104433488	104474164	protein_coding	0.716101006738786	-0.600026	7.88026784477e-09	rs2296587;rs2253950	3
ENSG00000156398	SFXN2	10	104474295	104503249	protein_coding	0.00108457408549622	-0.837011	4.20254821557e-10	rs2296587;rs2253950	3
ENSG00000166272	WBP1L	10	104503727	104576021	protein_coding	0.909387313715096	0.61464	2.71014532941e-10	rs2253950;rs2296587;rs112699822	3
ENSG00000148795	CYP17A1	10	104590288	104597290	protein_coding	0.0350306078051602	0.086682	4.8356134564e-08	rs112699822	3
ENSG00000166275	C10orf32	10	104613980	104624718	protein_coding	0.0316378611332373	0.490358	5.53039497002e-08	rs112699822;rs1926034	3
ENSG00000270316	C10orf32-ASMT	10	104614029	104661656	protein_coding	NA	NA	2.41108383322e-08	rs112699822;rs1926034	3
ENSG00000214435	AS3MT	10	104629273	104661656	protein_coding	5.09137965873753e-07	0.726881	2.41108383322e-08	rs112699822;rs1926034	3
ENSG00000148842	CNNM2	10	104678050	104849978	protein_coding	0.994106430518482	-0.511524	3.90728519703e-10	rs1926034;rs112699822	3
ENSG00000076685	NT5C2	10	104845940	104953056	protein_coding	0.0521978626707803	0.0483286	1.98694313434e-08	rs1926034;rs112699822	3
ENSG00000148798	INA	10	105036920	105050108	protein_coding	0.29291701476286	-0.860661	NA	rs112699822	3
ENSG00000156374	PCGF6	10	105062553	105110891	protein_coding	0.000251716409020373	-0.491785	NA	rs112699822	3
ENSG00000219626	FAM228B	2	24299396	24392509	protein_coding	NA	NA	2.05883054999e-08	rs4268898	1
ENSG00000266118	RP11-507M3.1	2	24347236	24413305	protein_coding	NA	NA	8.17246749579e-10	rs4268898	1
ENSG00000186453	FAM228A	2	24397938	24423718	protein_coding	0.000409739893538017	-0.0776523	8.17246749579e-10	rs4268898	1
ENSG00000198399	ITSN2	2	24425733	24583583	protein_coding	0.0244336907969597	0.348013	8.17246749579e-10	rs4268898	1
ENSG00000134982	APC	5	112043195	112181936	protein_coding	0.999999927739402	1.07201	8.48304468997e-09	rs42427	2
ENSG00000258864	CTC-554D6.1	5	112162910	112203279	protein_coding	NA	NA	8.48304468997e-09	rs42427	2
ENSG00000272869	CTC-487M23.8	5	112196885	112228776	protein_coding	NA	NA	6.5024589576e-07	rs42427	2
ENSG00000153037	SRP19	5	112196919	112205485	protein_coding	0.0852679958175839	3.10697	6.5024589576e-07	rs42427	2
ENSG00000129625	REEP5	5	112212084	112258236	protein_coding	0.0628875963888091	1.72869	6.5024589576e-07	rs42427	2
ENSG00000212643	ZRSR1	5	112227313	112228791	protein_coding	1.30572509036053e-05	NA	9.44212616636e-07	rs42427	2
ENSG00000118689	FOXO3	6	108881038	109005977	protein_coding	NA	-1.48776	8.17246749579e-10	rs3800227;rs473268	3
ENSG00000175216	CKAP5	11	46764598	46867847	protein_coding	0.99999999753418	-0.360017	8.06567050691e-08	rs11039134	5
ENSG00000134569	LRP4	11	46878419	46940193	protein_coding	0.10020880429216	0.314362	1.03192440323e-07	rs11039134	5
ENSG00000149179	C11orf49	11	46958240	47185936	protein_coding	5.45467879227827e-07	0.564558	2.01473420042e-08	rs11039134	5
ENSG00000149182	ARFGAP2	11	47185848	47198676	protein_coding	0.562990971385505	-0.150782	2.05883054999e-08	rs11039134	5
ENSG00000165912	PACSIN3	11	47199076	47207994	protein_coding	0.0167930476176259	-0.514939	1.74366159839e-08	rs11039134	5
ENSG00000134574	DDB2	11	47236493	47260767	protein_coding	0.00511790717237921	0.677015	7.64129991036e-09	rs11039134	5
ENSG00000111252	SH2B3	12	111843752	111889427	protein_coding	0.00592218956138136	-0.243854	1.20159943257e-08	rs11065979	6
ENSG00000204842	ATXN2	12	111890018	112037480	protein_coding	0.999862271558356	-0.359942	NA	rs11065979	6
ENSG00000089234	BRAP	12	112079950	112123790	protein_coding	0.0157033106581831	-0.900035	1.61853215946e-07	rs11065979	6
ENSG00000111271	ACAD10	12	112123857	112194903	protein_coding	4.01457480802773e-20	-0.311041	8.67693831556e-08	rs11065979	6
ENSG00000257767	RP11-162P23.2	12	112191694	112229222	protein_coding	NA	NA	8.67693831556e-08	rs11065979	6
ENSG00000111275	ALDH2	12	112204691	112247782	protein_coding	1.73245219738394e-06	NA	8.67693831556e-08	rs11065979	6
ENSG00000089022	MAPKAPK5	12	112279782	112334343	protein_coding	0.0234226025504899	NA	3.0695197726e-07	rs11065979	6
ENSG00000111300	NAA25	12	112464500	112546826	protein_coding	0.999989964284881	-1.15626	2.7958037731e-07	rs11065979	6
ENSG00000135148	TRAFD1	12	112563305	112591407	protein_coding	1.82691525643369e-05	-1.37633	6.28555378484e-07	rs11065979	6
ENSG00000173064	HECTD4	12	112597992	112819896	protein_coding	0.99999999999996	NA	6.28555378484e-07	rs11065979	6
ENSG00000089009	RPL6	12	112842994	112856642	protein_coding	0.98828827107104	0.0267551	NA	rs11065979	6
ENSG00000179295	PTPN11	12	112856155	112947717	protein_coding	0.999877230878678	-2.25304	4.32619769755e-07	rs11065979	6
ENSG00000120071	KANSL1	17	44107282	44302733	protein_coding	0.999733505943003	0.0589452	3.87612003396e-08	rs117754181	7
ENSG00000228696	ARL17B	17	44352150	44439130	protein_coding	NA	-0.428243	NA	rs117754181	7
ENSG00000105229	PIAS4	19	4007644	4039384	protein_coding	0.994350817581458	NA	NA	rs57904377	8
ENSG00000205147	AC016586.1	19	4041127	4043154	protein_coding	NA	NA	3.3355685811e-09	rs57904377	8
ENSG00000178951	ZBTB7A	19	4044362	4066943	protein_coding	NA	NA	3.3355685811e-09	rs57904377	8
ENSG00000126934	MAP2K2	19	4090319	4124126	protein_coding	0.86326115931858	NA	6.13956104306e-08	rs57904377	8
ENSG00000138821	SLC39A8	4	103172198	103352415	protein_coding	0.891567478844834	-0.202749	NA	rs35225200	1
ENSG00000153064	BANK1	4	102332443	102995969	protein_coding	1.76433043896144e-10	-0.305251	5.16473530073e-09	rs13107325	1
ENSG00000138821	SLC39A8	4	103172198	103352415	protein_coding	0.891567478844834	-0.202749	7.42722542731e-12	rs13107325	1
ENSG00000119866	BCL11A	2	60678302	60780702	protein_coding	0.828999684744843	-2.0339	3.47466482661e-08	rs7581162	1
ENSG00000176095	IP6K1	3	49761727	49823975	protein_coding	0.235179980766781	-2.10343	1.71021659048e-08	rs73077175	3
ENSG00000182179	UBA7	3	49842640	49851379	protein_coding	2.68227797741532e-14	-0.315381	3.84222371241e-08	rs73077175	3
ENSG00000183763	TRAIP	3	49866034	49894007	protein_coding	0.125103591601554	-0.132255	3.35738523725e-13	rs73077175;rs2280405;rs35275715;rs35849525	3
ENSG00000164076	CAMKV	3	49895421	49907655	protein_coding	0.996846171233152	-0.638323	3.35738523725e-13	rs2280405;rs35275715;rs35849525;rs12631337	3
ENSG00000164078	MST1R	3	49924435	49941299	protein_coding	1.6934911102813e-20	-0.377645	3.35738523725e-13	rs35275715;rs35849525	3
ENSG00000228008	CTD-2330K9.3	3	49941278	49954370	protein_coding	NA	NA	3.35738523725e-13	rs35275715	3
ENSG00000164077	MON1A	3	49946302	49967606	protein_coding	0.00636811048934964	-0.629673	3.35738523725e-13	rs35275715;rs12631337;rs35849525	3
ENSG00000004534	RBM6	3	49977440	50137478	protein_coding	0.999999963583324	-0.685653	1.11963785537e-12	rs35275715;rs12631337;rs35849525;rs73077175	3
ENSG00000003756	RBM5	3	50126341	50156454	protein_coding	0.999999469802352	-0.605889	4.18082593572e-12	rs35275715;rs35849525;rs12631337	3
ENSG00000001617	SEMA3F	3	50192478	50226508	protein_coding	0.999917700468544	NA	3.55376824756e-12	rs12631337;rs35275715;rs2526389;rs1046953	3
ENSG00000114349	GNAT1	3	50229045	50233949	protein_coding	2.50523154178956e-06	-0.274733	6.23558270467e-08	rs2526389;rs12631337	3
ENSG00000162267	ITIH3	3	52828784	52843025	protein_coding	6.66881160948057e-12	0.023185	2.90840680201e-08	rs6798941	4
ENSG00000055955	ITIH4	3	52846991	52865495	protein_coding	4.63110952740984e-05	0.372344	1.84769507523e-08	rs6798941	4
ENSG00000243696	RP5-966M1.6	3	52847298	52869745	protein_coding	NA	NA	1.84769507523e-08	rs6798941	4
ENSG00000272573	MUSTN1	3	52867130	52869235	protein_coding	0.00175218786439621	0.119816	1.84769507523e-08	rs6798941	4
ENSG00000248592	TMEM110-MUSTN1	3	52867137	52931578	protein_coding	0.684628071972952	NA	2.01949139632e-10	rs6798941	4
ENSG00000213533	TMEM110	3	52870235	52931612	protein_coding	0.901349032819805	0.93292	2.01949139632e-10	rs6798941	4
ENSG00000163935	SFMBT1	3	52937588	53080766	protein_coding	0.99589420844432	-0.337614	1.21956267976e-07	rs6798941	4
ENSG00000272305	RP11-894J14.5	3	53003135	53133469	protein_coding	NA	NA	1.23012014061e-07	rs6798941	4
ENSG00000168228	ZCCHC4	4	25314407	25372005	protein_coding	3.21958379232717e-05	0.118697	1.40015867475e-07	rs34811474	5
ENSG00000053900	ANAPC4	4	25378835	25420120	protein_coding	0.463847640731492	NA	2.01688331657e-09	rs34811474	5
ENSG00000153064	BANK1	4	102332443	102995969	protein_coding	1.76433043896144e-10	-0.305251	2.06335024224e-14	rs13127398;rs17199964;rs13101632	6
ENSG00000138821	SLC39A8	4	103172198	103352415	protein_coding	0.891567478844834	-0.202749	7.65364273498e-12	rs6855246;rs13105581	6
ENSG00000168769	TET2	4	106067032	106200973	protein_coding	7.05368251291393e-26	-0.493869	3.49075111485e-09	rs62331159	7
ENSG00000138777	PPA2	4	106290234	106395238	protein_coding	9.23378955160168e-06	0.321968	1.02062567601e-05	rs62331159	7
ENSG00000079689	SCGN	6	25652464	25702011	protein_coding	0.0359460022848758	0.102936	2.11885986233e-08	rs13198716;rs56195001	8
ENSG00000146039	SLC17A4	6	25754927	25781419	protein_coding	6.33422534991957e-06	0.944836	3.75923732547e-08	rs56195001;rs13198716	8
ENSG00000124568	SLC17A1	6	25783125	25832287	protein_coding	2.59261497697838e-10	-0.181263	3.63815595694e-08	rs56195001;rs13198716	8
ENSG00000124564	SLC17A3	6	25833294	25882514	protein_coding	9.88205561287661e-14	-0.246503	2.34971842901e-08	rs56195001;rs13198716	8
ENSG00000112337	SLC17A2	6	25912982	25930946	protein_coding	0.00466985446742192	-0.129201	1.55938653164e-08	rs56195001;rs13198716	8
ENSG00000112343	TRIM38	6	25963030	25987384	protein_coding	4.75130205096512e-06	-0.220583	3.20860032576e-08	rs56195001;rs13198716	8
ENSG00000124610	HIST1H1A	6	26017260	26018040	protein_coding	0.00353079926543669	-0.372207	2.55953092002e-08	rs56195001;rs13198716	8
ENSG00000198366	HIST1H3A	6	26020718	26021186	protein_coding	3.98008178767139e-05	-0.225707	2.55953092002e-08	rs56195001;rs13198716	8
ENSG00000196176	HIST1H4A	6	26021907	26022278	protein_coding	0.00228540295756206	0.43417	2.55953092002e-08	rs56195001;rs13198716	8
ENSG00000124529	HIST1H4B	6	26027124	26027480	protein_coding	0.00854182671998013	0.166119	2.55953092002e-08	rs56195001;rs13198716	8
ENSG00000124693	HIST1H3B	6	26031817	26032288	protein_coding	0.307282993148648	0.251696	2.52802984797e-08	rs13198716;rs56195001	8
ENSG00000137259	HIST1H2AB	6	26033320	26033796	protein_coding	0.00531944331445787	0.228135	2.52802984797e-08	rs56195001;rs13198716	8
ENSG00000196226	HIST1H2BB	6	26043455	26043885	protein_coding	0.130327871216174	0.288117	2.52802984797e-08	rs56195001;rs13198716	8
ENSG00000196532	HIST1H3C	6	26045639	26046097	protein_coding	0.215540519058334	-0.193879	2.52802984797e-08	rs56195001;rs13198716	8
ENSG00000187837	HIST1H1C	6	26055968	26056699	protein_coding	NA	0.137228	1.19215567133e-07	rs56195001	8
ENSG00000010704	HFE	6	26087509	26098571	protein_coding	8.4969700310781e-07	0.210172	2.71156825395e-08	rs56195001;rs13198716	8
ENSG00000197061	HIST1H4C	6	26104104	26104518	protein_coding	8.85616839210981e-05	0.852192	5.75753178866e-08	rs56195001	8
ENSG00000187475	HIST1H1T	6	26107640	26108364	protein_coding	NA	-0.0680391	5.75753178866e-08	rs56195001	8
ENSG00000180596	HIST1H2BC	6	26115101	26124154	protein_coding	0.00287801155749555	0.335736	4.13401320748e-08	rs56195001;rs13198716	8
ENSG00000180573	HIST1H2AC	6	26124373	26139344	protein_coding	0.599175549394101	0.739679	4.13401320748e-08	rs56195001;rs13198716	8
ENSG00000158373	HIST1H2BD	6	26158349	26171577	protein_coding	0.000277979441009119	-0.0152977	1.97198751785e-08	rs13198716	8
ENSG00000197697	HIST1H2BE	6	26183958	26184454	protein_coding	0.000307871828087192	0.445738	1.97198751785e-08	rs13198716	8
ENSG00000188987	HIST1H4D	6	26188938	26189304	protein_coding	0.00226430020608533	0.870145	6.14707586807e-08	rs13198716	8
ENSG00000197409	HIST1H3D	6	26197068	26199521	protein_coding	0.011195071454157	NA	4.95186314349e-08	rs13198716	8
ENSG00000196866	HIST1H2AD	6	26199079	26199471	protein_coding	3.99677268819075e-05	0.287759	4.95186314349e-08	rs13198716	8
ENSG00000197846	HIST1H2BF	6	26199748	26200942	protein_coding	0.000300020472922898	0.851063	4.95186314349e-08	rs13198716	8
ENSG00000198518	HIST1H4E	6	26204858	26206266	protein_coding	0.000642250549090646	1.83578	4.95186314349e-08	rs13198716	8
ENSG00000256018	HIST1H3G	6	26271146	26271612	protein_coding	1.71005632806188e-05	0.23442	1.23012014061e-07	rs13198716	8
ENSG00000168242	HIST1H2BI	6	26273144	26273622	protein_coding	0.138012141980387	-0.249748	1.23012014061e-07	rs13198716	8
ENSG00000026950	BTN3A1	6	26402465	26415444	protein_coding	8.65113669435817e-07	1.62791	1.97964758657e-08	rs13198716	8
ENSG00000111801	BTN3A3	6	26440700	26453643	protein_coding	7.19024879190517e-10	1.09011	7.50102269542e-09	rs13198716	8
ENSG00000112763	BTN2A1	6	26458150	26476849	protein_coding	1.07467588553941e-18	0.260571	7.50102269542e-09	rs13198716	8
ENSG00000124557	BTN1A1	6	26501449	26510650	protein_coding	1.14088369109076e-09	-0.329705	2.58501181938e-09	rs13198716	8
ENSG00000182952	HMGN4	6	26538633	26546482	protein_coding	0.557082341510099	-0.351003	6.44405993972e-08	rs13198716	8
ENSG00000146109	ABT1	6	26597180	26600278	protein_coding	0.0271055673799205	0.104221	2.68714254049e-09	rs13198716	8
ENSG00000181315	ZNF322	6	26636518	26659980	protein_coding	NA	-1.14047	3.74422977479e-09	rs13198716	8
ENSG00000124635	HIST1H2BJ	6	27093676	27100541	protein_coding	0.47884211441258	0.308582	1.36721158813e-08	rs13198716	8
ENSG00000196787	HIST1H2AG	6	27100832	27103070	protein_coding	0.000610464103704842	-0.741637	1.36721158813e-08	rs13198716	8
ENSG00000112812	PRSS16	6	27215480	27224403	protein_coding	2.23791834002529e-06	0.00884812	1.1150175846e-06	rs13198716	8
ENSG00000158553	POM121L2	6	27253682	27279949	protein_coding	NA	0.313408	3.25863070981e-08	rs13198716	8
ENSG00000124613	ZNF391	6	27342394	27371683	protein_coding	9.25869403182407e-07	1.23172	5.95257925146e-08	rs13198716	8
ENSG00000096654	ZNF184	6	27418522	27440897	protein_coding	0.133748635714874	-0.545662	1.01480899557e-07	rs13198716	8
ENSG00000158321	AUTS2	7	69063905	70258054	protein_coding	0.996187482008472	-0.774736	3.18343535952e-08	rs12112638	10
ENSG00000131558	EXOC4	7	132937829	133751342	protein_coding	0.000726958108385659	0.416473	2.77479226905e-09	rs6975134	11
ENSG00000148572	NRBF2	10	64893050	64914783	protein_coding	0.0821062414135336	-0.409713	6.69871183533e-07	rs7896518	12
ENSG00000171988	JMJD1C	10	64926981	65225722	protein_coding	0.999999999962643	-0.552974	1.15757305791e-08	rs7896518	12
ENSG00000165476	REEP3	10	65281123	65384883	protein_coding	0.0129812993547476	1.39842	1.24824909203e-07	rs7896518	12
ENSG00000134571	MYBPC3	11	47352957	47374253	protein_coding	1.35053975034244e-06	-0.432352	3.13387615466e-08	rs7928842	13
ENSG00000066336	SPI1	11	47376411	47400127	protein_coding	0.89723051716191	NA	3.13387615466e-08	rs7928842	13
ENSG00000165915	SLC39A13	11	47428683	47438047	protein_coding	0.0118520311660311	-0.332419	3.31730238689e-08	rs7928842	13
ENSG00000165916	PSMC3	11	47440320	47447993	protein_coding	0.979199713289554	-0.404697	3.31730238689e-08	rs7928842	13
ENSG00000165917	RAPSN	11	47459308	47470730	protein_coding	0.0326445463388561	0.0487816	6.34660190227e-09	rs7928842	13
ENSG00000149187	CELF1	11	47487496	47587121	protein_coding	0.998616884875254	-0.376216	7.03508187209e-10	rs7928842	13
ENSG00000213619	NDUFS3	11	47586888	47606114	protein_coding	0.0471370341289045	-0.0123446	9.39176246461e-10	rs7928842	13
ENSG00000110536	PTPMT1	11	47586982	47595013	protein_coding	0.459152455272006	NA	1.0991850051e-09	rs7928842	13
ENSG00000123444	KBTBD4	11	47593749	47600567	protein_coding	0.0180743639557145	-0.492621	1.0991850051e-09	rs7928842	13
ENSG00000231880	KBTBD4	11	47599277	47599823	protein_coding	NA	-0.492621	1.0991850051e-09	rs7928842	13
ENSG00000196666	FAM180B	11	47608198	47610746	protein_coding	0.315838165150116	NA	9.39176246461e-10	rs7928842	13
ENSG00000172247	C1QTNF4	11	47611216	47616211	protein_coding	0.679081390678169	NA	8.76039612553e-10	rs7928842	13
ENSG00000109919	MTCH2	11	47638867	47664175	protein_coding	0.166788403447163	0.0369336	7.90370500005e-10	rs7928842	13
ENSG00000165923	AGBL2	11	47681143	47736941	protein_coding	6.81051045839789e-12	-0.765874	1.23036333094e-08	rs7928842	13
ENSG00000109920	FNBP4	11	47738072	47788995	protein_coding	0.999993422916695	-0.713792	3.74422977479e-09	rs7928842	13
ENSG00000030066	NUP160	11	47799639	47870107	protein_coding	0.023979152527532	-0.345694	3.73518462656e-09	rs7928842	13
ENSG00000151320	AKAP6	14	32798479	33300567	protein_coding	0.999936668135418	-0.797217	1.61368155628e-09	rs12883788	14
ENSG00000188322	SBK1	16	28303840	28335170	protein_coding	0.437577104080955	0.472517	1.36945985404e-09	rs2726032;rs12444171	15
ENSG00000198156	NPIPB6	16	28353876	28374829	protein_coding	0.636136511561843	-0.629005	9.22432904962e-11	rs12444171;rs2726032;rs181207	15
ENSG00000205609	EIF3CL	16	28390900	28415200	protein_coding	NA	-0.717156	1.53587548456e-10	rs12444171;rs2726032;rs181207	15
ENSG00000233232	NPIPB7	16	28467693	28481868	protein_coding	0.151766813480617	NA	2.67973514732e-10	rs12444171;rs2726032;rs181207	15
ENSG00000261832	CLN3	16	28477974	28503333	protein_coding	NA	NA	7.89281552777e-11	rs12444171;rs2726032;rs181207;rs151232	15
ENSG00000188603	CLN3	16	28477983	28506896	protein_coding	9.99316042821659e-07	NA	7.89281552777e-11	rs12444171;rs2726032;rs181207;rs151232	15
ENSG00000184730	APOBR	16	28505970	28510291	protein_coding	6.29744462573012e-06	-0.104221	7.89281552777e-11	rs12444171;rs2726032;rs181207;rs151232	15
ENSG00000197272	IL27	16	28510683	28523372	protein_coding	0.927792677629213	-0.19185	7.89281552777e-11	rs12444171;rs2726032;rs181207;rs151232	15
ENSG00000176046	NUPR1	16	28548606	28550495	protein_coding	0.00754108860242725	0.514991	9.84233266842e-11	rs12444171;rs2726032;rs181207;rs151232	15
ENSG00000176476	CCDC101	16	28565236	28603111	protein_coding	0.867208408499443	-0.543805	8.89804463199e-11	rs12444171;rs2726032;rs181207;rs151232	15
ENSG00000197165	SULT1A2	16	28603264	28608430	protein_coding	1.83502409355329e-08	1.08454	1.08038459498e-10	rs12444171;rs2726032;rs181207;rs151232	15
ENSG00000196502	SULT1A1	16	28616903	28634946	protein_coding	2.23675804808239e-09	NA	2.61891531434e-11	rs12444171;rs2726032;rs181207;rs151232;rs11648192;rs7193413	15
ENSG00000255524	NPIPB8	16	28648975	28670003	protein_coding	0.0142295046002752	NA	1.99937714492e-11	rs12444171;rs2726032;rs181207;rs7193413	15
ENSG00000184110	EIF3C	16	28699879	28747051	protein_coding	0.34330310885051	-0.796798	3.78947479611e-11	rs12444171;rs7193413;rs2726032	15
ENSG00000196993	NPIPB9	16	28763108	28784128	protein_coding	NA	NA	3.78947479611e-11	rs12444171;rs2726032	15
ENSG00000168488	ATXN2L	16	28834356	28848558	protein_coding	0.999950395532872	NA	3.35738523725e-13	rs12444171;rs9746702;rs7193413;rs2726032	15
ENSG00000178952	TUFM	16	28853732	28857729	protein_coding	0.651456012209132	-0.298214	3.35738523725e-13	rs9746702;rs12444171	15
ENSG00000178188	SH2B1	16	28857921	28885526	protein_coding	0.956829709593037	-1.07205	3.35738523725e-13	rs12444171;rs9746702	15
ENSG00000196296	ATP2A1	16	28889726	28915830	protein_coding	7.03974863284906e-09	-0.198598	3.35738523725e-13	rs9746702;rs12444171	15
ENSG00000177548	RABEP2	16	28915742	28947847	protein_coding	0.00273664449583801	-0.555493	4.52481959428e-12	rs12444171;rs9746702	15
ENSG00000177455	CD19	16	28943260	28950667	protein_coding	0.853622376519338	-0.388221	6.77575904534e-11	rs12444171;rs9746702	15
ENSG00000176953	NFATC2IP	16	28962128	28978418	protein_coding	0.00232734526476926	-0.714147	9.83205676906e-10	rs12444171;rs9746702	15
ENSG00000169682	SPNS1	16	28985542	28995869	protein_coding	NA	-0.263577	5.25258228326e-09	rs9746702	15
ENSG00000213658	LAT	16	28996147	29002104	protein_coding	0.0974332943635584	-0.483408	5.25258228326e-09	rs9746702	15
ENSG00000103479	RBL2	16	53467889	53525561	protein_coding	0.957797035589511	-0.466961	6.68213214067e-09	rs8054299	16
ENSG00000166971	AKTIP	16	53524952	53538323	protein_coding	0.788012645511726	-0.341576	1.21405071814e-08	rs8054299	16
ENSG00000096996	IL12RB1	19	18169805	18209754	protein_coding	1.17876777144483e-07	-0.371441	3.55865378859e-07	rs11669624	17
ENSG00000099308	MAST3	19	18208603	18262502	protein_coding	0.998925260617839	-0.507841	2.02984318664e-08	rs11669624	17
ENSG00000105647	PIK3R2	19	18263928	18281350	protein_coding	0.939626884464957	-1.47581	1.46892916703e-07	rs11669624	17
ENSG00000268173	PIK3R2	19	18263968	18288927	protein_coding	NA	-1.47581	1.46892916703e-07	rs11669624	17
ENSG00000216490	IFI30	19	18283972	18288927	protein_coding	2.60170027654508e-05	0.184108	5.57430331121e-07	rs11669624	17
ENSG00000114316	USP4	3	49315264	49378145	protein_coding	6.20193619608728e-07	NA	5.22048001264e-09	rs11917431	1
ENSG00000233276	GPX1	3	49394609	49396033	protein_coding	0.00693165111693131	-0.616399	5.22048001264e-09	rs11917431	1
ENSG00000067560	RHOA	3	49396578	49450431	protein_coding	0.804697934205436	-0.430263	6.19159119978e-09	rs11917431	1
ENSG00000145022	TCTA	3	49449639	49453908	protein_coding	0.0132648475524679	-0.595941	6.19159119978e-09	rs11917431	1
ENSG00000145020	AMT	3	49454211	49460186	protein_coding	0.000569475286585638	-0.0226371	6.19159119978e-09	rs11917431	1
ENSG00000145029	NICN1	3	49460379	49466759	protein_coding	0.257245528868092	-1.08729	6.19159119978e-09	rs11917431	1
ENSG00000173402	DAG1	3	49506146	49573048	protein_coding	0.940921791331691	-0.838742	1.34419196248e-08	rs11917431	1
ENSG00000164061	BSN	3	49591922	49708978	protein_coding	0.999999992077176	-1.28511	1.09378011151e-09	rs11917431	1
ENSG00000164062	APEH	3	49711435	49721396	protein_coding	0.0132157073381975	-0.271805	1.61190045374e-09	rs11917431	1
ENSG00000173531	MST1	3	49721380	49726934	protein_coding	1.72735679966035e-10	0.158165	1.61190045374e-09	rs11917431;rs3819325	1
ENSG00000164068	RNF123	3	49726932	49758962	protein_coding	0.969714693858756	-0.461991	1.61190045374e-09	rs11917431;rs3819325	1
ENSG00000176020	AMIGO3	3	49754267	49761349	protein_coding	7.50516210752013e-06	NA	NA	rs3819325	1
ENSG00000173540	GMPPB	3	49754277	49761384	protein_coding	8.24535896597197e-05	-0.659554	NA	rs3819325	1
ENSG00000176095	IP6K1	3	49761727	49823975	protein_coding	0.235179980766781	-2.10343	4.82648907935e-08	rs3819325;rs73077175	1
ENSG00000187492	CDHR4	3	49828165	49837268	protein_coding	0.0134739491219744	0.0436097	7.15371002859e-14	rs3819325	1
ENSG00000185614	FAM212A	3	49840687	49842463	protein_coding	0.000589161385315042	NA	7.15371002859e-14	rs3819325	1
ENSG00000182179	UBA7	3	49842640	49851379	protein_coding	2.68227797741532e-14	-0.315381	7.15371002859e-14	rs3819325;rs73077175	1
ENSG00000183763	TRAIP	3	49866034	49894007	protein_coding	0.125103591601554	-0.132255	3.57207661698e-16	rs3819325;rs73077175;rs7628058;rs7613360	1
ENSG00000164076	CAMKV	3	49895421	49907655	protein_coding	0.996846171233152	-0.638323	3.57207661698e-16	rs3819325;rs7628058;rs7613360	1
ENSG00000164078	MST1R	3	49924435	49941299	protein_coding	1.6934911102813e-20	-0.377645	3.57207661698e-16	rs7628058;rs3819325;rs7613360	1
ENSG00000228008	CTD-2330K9.3	3	49941278	49954370	protein_coding	NA	NA	3.57207661698e-16	rs7628058;rs3819325;rs7613360	1
ENSG00000164077	MON1A	3	49946302	49967606	protein_coding	0.00636811048934964	-0.629673	3.57207661698e-16	rs7628058;rs3819325;rs7613360;rs13100903	1
ENSG00000004534	RBM6	3	49977440	50137478	protein_coding	0.999999963583324	-0.685653	3.57207661698e-16	rs7628058;rs7613360;rs13100903;rs73077175	1
ENSG00000003756	RBM5	3	50126341	50156454	protein_coding	0.999999469802352	-0.605889	3.57207661698e-16	rs7628058;rs13100903;rs7613360	1
ENSG00000001617	SEMA3F	3	50192478	50226508	protein_coding	0.999917700468544	NA	2.05385804769e-11	rs2526389;rs1046953;rs7628058	1
ENSG00000114349	GNAT1	3	50229045	50233949	protein_coding	2.50523154178956e-06	-0.274733	8.96636705292e-06	rs2526389	1
ENSG00000162267	ITIH3	3	52828784	52843025	protein_coding	6.66881160948057e-12	0.023185	2.14182342768e-06	rs6798941	2
ENSG00000055955	ITIH4	3	52846991	52865495	protein_coding	4.63110952740984e-05	0.372344	8.14301193806e-07	rs6798941	2
ENSG00000243696	RP5-966M1.6	3	52847298	52869745	protein_coding	NA	NA	8.14301193806e-07	rs6798941	2
ENSG00000272573	MUSTN1	3	52867130	52869235	protein_coding	0.00175218786439621	0.119816	8.14301193806e-07	rs6798941	2
ENSG00000248592	TMEM110-MUSTN1	3	52867137	52931578	protein_coding	0.684628071972952	NA	1.86941814897e-08	rs6798941	2
ENSG00000213533	TMEM110	3	52870235	52931612	protein_coding	0.901349032819805	0.93292	1.86941814897e-08	rs6798941	2
ENSG00000163935	SFMBT1	3	52937588	53080766	protein_coding	0.99589420844432	-0.337614	6.41844528585e-08	rs6798941	2
ENSG00000272305	RP11-894J14.5	3	53003135	53133469	protein_coding	NA	NA	6.41844528585e-08	rs6798941	2
ENSG00000114861	FOXP1	3	71003844	71633140	protein_coding	0.999750735055125	-0.0806505	2.81819821104e-09	rs1529675	3
ENSG00000168228	ZCCHC4	4	25314407	25372005	protein_coding	3.21958379232717e-05	0.118697	3.74703772012e-07	rs34811474	4
ENSG00000053900	ANAPC4	4	25378835	25420120	protein_coding	0.463847640731492	NA	1.25654118753e-08	rs34811474	4
ENSG00000153064	BANK1	4	102332443	102995969	protein_coding	1.76433043896144e-10	-0.305251	8.07615603204e-16	rs1813006;rs17199964;rs13101632	5
ENSG00000138821	SLC39A8	4	103172198	103352415	protein_coding	0.891567478844834	-0.202749	7.55801451009e-10	rs1813006;rs6855246;rs13105581	5
ENSG00000079689	SCGN	6	25652464	25702011	protein_coding	0.0359460022848758	0.102936	5.16248659821e-07	rs13198716	6
ENSG00000146039	SLC17A4	6	25754927	25781419	protein_coding	6.33422534991957e-06	0.944836	6.83523377611e-07	rs13198716	6
ENSG00000124568	SLC17A1	6	25783125	25832287	protein_coding	2.59261497697838e-10	-0.181263	5.43053938319e-07	rs13198716	6
ENSG00000124564	SLC17A3	6	25833294	25882514	protein_coding	9.88205561287661e-14	-0.246503	5.97265635053e-07	rs13198716	6
ENSG00000112337	SLC17A2	6	25912982	25930946	protein_coding	0.00466985446742192	-0.129201	2.42583447461e-07	rs13198716	6
ENSG00000112343	TRIM38	6	25963030	25987384	protein_coding	4.75130205096512e-06	-0.220583	5.58503458048e-07	rs13198716	6
ENSG00000124610	HIST1H1A	6	26017260	26018040	protein_coding	0.00353079926543669	-0.372207	4.80716088429e-07	rs13198716	6
ENSG00000198366	HIST1H3A	6	26020718	26021186	protein_coding	3.98008178767139e-05	-0.225707	4.80716088429e-07	rs13198716	6
ENSG00000196176	HIST1H4A	6	26021907	26022278	protein_coding	0.00228540295756206	0.43417	4.80716088429e-07	rs13198716	6
ENSG00000124529	HIST1H4B	6	26027124	26027480	protein_coding	0.00854182671998013	0.166119	4.80716088429e-07	rs13198716	6
ENSG00000124693	HIST1H3B	6	26031817	26032288	protein_coding	0.307282993148648	0.251696	4.57835407645e-07	rs13198716	6
ENSG00000137259	HIST1H2AB	6	26033320	26033796	protein_coding	0.00531944331445787	0.228135	4.57835407645e-07	rs13198716	6
ENSG00000196226	HIST1H2BB	6	26043455	26043885	protein_coding	0.130327871216174	0.288117	4.57835407645e-07	rs13198716	6
ENSG00000196532	HIST1H3C	6	26045639	26046097	protein_coding	0.215540519058334	-0.193879	4.57835407645e-07	rs13198716	6
ENSG00000010704	HFE	6	26087509	26098571	protein_coding	8.4969700310781e-07	0.210172	5.06841998813e-07	rs13198716	6
ENSG00000180596	HIST1H2BC	6	26115101	26124154	protein_coding	0.00287801155749555	0.335736	1.38035467554e-06	rs13198716	6
ENSG00000180573	HIST1H2AC	6	26124373	26139344	protein_coding	0.599175549394101	0.739679	1.38035467554e-06	rs13198716	6
ENSG00000158373	HIST1H2BD	6	26158349	26171577	protein_coding	0.000277979441009119	-0.0152977	1.0333700894e-06	rs13198716	6
ENSG00000197697	HIST1H2BE	6	26183958	26184454	protein_coding	0.000307871828087192	0.445738	1.0333700894e-06	rs13198716	6
ENSG00000188987	HIST1H4D	6	26188938	26189304	protein_coding	0.00226430020608533	0.870145	2.14345441728e-06	rs13198716	6
ENSG00000197409	HIST1H3D	6	26197068	26199521	protein_coding	0.011195071454157	NA	1.8737498677e-06	rs13198716	6
ENSG00000196866	HIST1H2AD	6	26199079	26199471	protein_coding	3.99677268819075e-05	0.287759	1.8737498677e-06	rs13198716	6
ENSG00000197846	HIST1H2BF	6	26199748	26200942	protein_coding	0.000300020472922898	0.851063	1.8737498677e-06	rs13198716	6
ENSG00000198518	HIST1H4E	6	26204858	26206266	protein_coding	0.000642250549090646	1.83578	1.8737498677e-06	rs13198716	6
ENSG00000256018	HIST1H3G	6	26271146	26271612	protein_coding	1.71005632806188e-05	0.23442	6.40831145672e-06	rs13198716	6
ENSG00000168242	HIST1H2BI	6	26273144	26273622	protein_coding	0.138012141980387	-0.249748	6.40831145672e-06	rs13198716	6
ENSG00000026950	BTN3A1	6	26402465	26415444	protein_coding	8.65113669435817e-07	1.62791	4.4120650948e-07	rs13198716	6
ENSG00000111801	BTN3A3	6	26440700	26453643	protein_coding	7.19024879190517e-10	1.09011	1.72978115343e-07	rs13198716	6
ENSG00000112763	BTN2A1	6	26458150	26476849	protein_coding	1.07467588553941e-18	0.260571	1.72978115343e-07	rs13198716	6
ENSG00000124557	BTN1A1	6	26501449	26510650	protein_coding	1.14088369109076e-09	-0.329705	7.78415767187e-08	rs13198716	6
ENSG00000182952	HMGN4	6	26538633	26546482	protein_coding	0.557082341510099	-0.351003	4.45295256149e-07	rs13198716	6
ENSG00000146109	ABT1	6	26597180	26600278	protein_coding	0.0271055673799205	0.104221	1.21453576908e-07	rs13198716	6
ENSG00000181315	ZNF322	6	26636518	26659980	protein_coding	NA	-1.14047	1.5206576662e-07	rs13198716	6
ENSG00000124635	HIST1H2BJ	6	27093676	27100541	protein_coding	0.47884211441258	0.308582	3.65098654164e-07	rs13198716	6
ENSG00000196787	HIST1H2AG	6	27100832	27103070	protein_coding	0.000610464103704842	-0.741637	3.65098654164e-07	rs13198716	6
ENSG00000112812	PRSS16	6	27215480	27224403	protein_coding	2.23791834002529e-06	0.00884812	8.06308960344e-06	rs13198716	6
ENSG00000158553	POM121L2	6	27253682	27279949	protein_coding	NA	0.313408	7.42488077531e-07	rs13198716	6
ENSG00000124613	ZNF391	6	27342394	27371683	protein_coding	9.25869403182407e-07	1.23172	9.67434387777e-07	rs13198716	6
ENSG00000096654	ZNF184	6	27418522	27440897	protein_coding	0.133748635714874	-0.545662	1.88976541826e-06	rs13198716	6
ENSG00000134571	MYBPC3	11	47352957	47374253	protein_coding	1.35053975034244e-06	-0.432352	3.4168725016e-08	rs3817334	8
ENSG00000066336	SPI1	11	47376411	47400127	protein_coding	0.89723051716191	NA	3.38749958623e-08	rs3817334	8
ENSG00000165915	SLC39A13	11	47428683	47438047	protein_coding	0.0118520311660311	-0.332419	5.37933307206e-08	rs3817334	8
ENSG00000165916	PSMC3	11	47440320	47447993	protein_coding	0.979199713289554	-0.404697	5.44439661426e-08	rs3817334	8
ENSG00000165917	RAPSN	11	47459308	47470730	protein_coding	0.0326445463388561	0.0487816	1.16879223168e-08	rs3817334	8
ENSG00000149187	CELF1	11	47487496	47587121	protein_coding	0.998616884875254	-0.376216	1.43046700985e-09	rs3817334	8
ENSG00000213619	NDUFS3	11	47586888	47606114	protein_coding	0.0471370341289045	-0.0123446	1.75628399419e-09	rs3817334	8
ENSG00000110536	PTPMT1	11	47586982	47595013	protein_coding	0.459152455272006	NA	2.20851861872e-09	rs3817334	8
ENSG00000123444	KBTBD4	11	47593749	47600567	protein_coding	0.0180743639557145	-0.492621	2.20851861872e-09	rs3817334	8
ENSG00000231880	KBTBD4	11	47599277	47599823	protein_coding	NA	-0.492621	2.20851861872e-09	rs3817334	8
ENSG00000196666	FAM180B	11	47608198	47610746	protein_coding	0.315838165150116	NA	1.75628399419e-09	rs3817334	8
ENSG00000172247	C1QTNF4	11	47611216	47616211	protein_coding	0.679081390678169	NA	1.75628399419e-09	rs3817334	8
ENSG00000109919	MTCH2	11	47638867	47664175	protein_coding	0.166788403447163	0.0369336	8.5230431856e-10	rs3817334	8
ENSG00000165923	AGBL2	11	47681143	47736941	protein_coding	6.81051045839789e-12	-0.765874	3.73864558456e-08	rs3817334	8
ENSG00000109920	FNBP4	11	47738072	47788995	protein_coding	0.999993422916695	-0.713792	8.22634334247e-09	rs3817334	8
ENSG00000030066	NUP160	11	47799639	47870107	protein_coding	0.023979152527532	-0.345694	8.22634334247e-09	rs3817334	8
ENSG00000151320	AKAP6	14	32798479	33300567	protein_coding	0.999936668135418	-0.797217	2.75903537791e-09	rs12883788	9
ENSG00000188322	SBK1	16	28303840	28335170	protein_coding	0.437577104080955	0.472517	3.92009244835e-11	rs2726036	10
ENSG00000198156	NPIPB6	16	28353876	28374829	protein_coding	0.636136511561843	-0.629005	3.51291018852e-12	rs2726036;rs12928404	10
ENSG00000205609	EIF3CL	16	28390900	28415200	protein_coding	NA	-0.717156	1.77751856169e-11	rs12928404;rs2726036;rs181205	10
ENSG00000233232	NPIPB7	16	28467693	28481868	protein_coding	0.151766813480617	NA	3.19758881527e-11	rs12928404;rs2726036;rs181205	10
ENSG00000261832	CLN3	16	28477974	28503333	protein_coding	NA	NA	5.42451463334e-12	rs12928404;rs2726036;rs181205;rs3743963	10
ENSG00000188603	CLN3	16	28477983	28506896	protein_coding	9.99316042821659e-07	NA	5.42451463334e-12	rs12928404;rs2726036;rs181205;rs3743963	10
ENSG00000184730	APOBR	16	28505970	28510291	protein_coding	6.29744462573012e-06	-0.104221	5.42451463334e-12	rs12928404;rs2726036;rs181205;rs3743963	10
ENSG00000197272	IL27	16	28510683	28523372	protein_coding	0.927792677629213	-0.19185	5.42451463334e-12	rs12928404;rs2726036;rs181205;rs3743963	10
ENSG00000176046	NUPR1	16	28548606	28550495	protein_coding	0.00754108860242725	0.514991	6.67892984809e-12	rs12928404;rs2726036;rs181205;rs3743963	10
ENSG00000176476	CCDC101	16	28565236	28603111	protein_coding	0.867208408499443	-0.543805	6.67650612176e-12	rs12928404;rs2726036;rs181205;rs3743963	10
ENSG00000197165	SULT1A2	16	28603264	28608430	protein_coding	1.83502409355329e-08	1.08454	2.0495607153e-11	rs12928404;rs2726036;rs181205;rs3743963	10
ENSG00000196502	SULT1A1	16	28616903	28634946	protein_coding	2.23675804808239e-09	NA	1.74454966213e-11	rs12928404;rs2726036;rs181205;rs3743963;rs7193413	10
ENSG00000255524	NPIPB8	16	28648975	28670003	protein_coding	0.0142295046002752	NA	7.41338182426e-12	rs12928404;rs2726036;rs181205;rs7193413	10
ENSG00000184110	EIF3C	16	28699879	28747051	protein_coding	0.34330310885051	-0.796798	4.81894097576e-12	rs12928404;rs7193413;rs2726036	10
ENSG00000196993	NPIPB9	16	28763108	28784128	protein_coding	NA	NA	4.81894097576e-12	rs12928404;rs2726036	10
ENSG00000168488	ATXN2L	16	28834356	28848558	protein_coding	0.999950395532872	NA	1.02861582594e-13	rs12928404;rs2726036;rs7498491;rs7193413	10
ENSG00000178952	TUFM	16	28853732	28857729	protein_coding	0.651456012209132	-0.298214	1.02861582594e-13	rs7498491;rs12928404;rs2726036	10
ENSG00000178188	SH2B1	16	28857921	28885526	protein_coding	0.956829709593037	-1.07205	3.03638404943e-13	rs12928404;rs2726036;rs7498491	10
ENSG00000196296	ATP2A1	16	28889726	28915830	protein_coding	7.03974863284906e-09	-0.198598	8.02902395305e-13	rs7498491;rs12928404;rs2726036	10
ENSG00000177548	RABEP2	16	28915742	28947847	protein_coding	0.00273664449583801	-0.555493	2.06942336548e-11	rs12928404;rs7498491	10
ENSG00000177455	CD19	16	28943260	28950667	protein_coding	0.853622376519338	-0.388221	7.50344968022e-11	rs12928404;rs7498491	10
ENSG00000176953	NFATC2IP	16	28962128	28978418	protein_coding	0.00232734526476926	-0.714147	6.08590044473e-10	rs7498491	10
ENSG00000169682	SPNS1	16	28985542	28995869	protein_coding	NA	-0.263577	4.00570007553e-09	rs7498491	10
ENSG00000213658	LAT	16	28996147	29002104	protein_coding	0.0974332943635584	-0.483408	4.00570007553e-09	rs7498491	10
ENSG00000096996	IL12RB1	19	18169805	18209754	protein_coding	1.17876777144483e-07	-0.371441	5.78731640644e-07	rs12981122	11
ENSG00000099308	MAST3	19	18208603	18262502	protein_coding	0.998925260617839	-0.507841	1.90395988442e-09	rs12981122	11
ENSG00000105647	PIK3R2	19	18263928	18281350	protein_coding	0.939626884464957	-1.47581	9.7074692497e-09	rs12981122	11
ENSG00000268173	PIK3R2	19	18263968	18288927	protein_coding	NA	-1.47581	9.7074692497e-09	rs12981122	11
ENSG00000216490	IFI30	19	18283972	18288927	protein_coding	2.60170027654508e-05	0.184108	4.94047054047e-08	rs12981122	11
ENSG00000173531	MST1	3	49721380	49726934	protein_coding	1.72735679966035e-10	0.158165	2.3343110267e-09	rs9865480	1
ENSG00000164068	RNF123	3	49726932	49758962	protein_coding	0.969714693858756	-0.461991	2.3343110267e-09	rs9865480	1
ENSG00000176020	AMIGO3	3	49754267	49761349	protein_coding	7.50516210752013e-06	NA	2.3343110267e-09	rs9865480	1
ENSG00000173540	GMPPB	3	49754277	49761384	protein_coding	8.24535896597197e-05	-0.659554	2.3343110267e-09	rs9865480	1
ENSG00000176095	IP6K1	3	49761727	49823975	protein_coding	0.235179980766781	-2.10343	2.3343110267e-09	rs9865480	1
ENSG00000187492	CDHR4	3	49828165	49837268	protein_coding	0.0134739491219744	0.0436097	2.3343110267e-09	rs9865480	1
ENSG00000185614	FAM212A	3	49840687	49842463	protein_coding	0.000589161385315042	NA	2.3343110267e-09	rs9865480	1
ENSG00000182179	UBA7	3	49842640	49851379	protein_coding	2.68227797741532e-14	-0.315381	2.3343110267e-09	rs9865480	1
ENSG00000183763	TRAIP	3	49866034	49894007	protein_coding	0.125103591601554	-0.132255	2.3343110267e-09	rs9865480;rs6792892	1
ENSG00000164076	CAMKV	3	49895421	49907655	protein_coding	0.996846171233152	-0.638323	2.95125510632e-09	rs9865480;rs6792892	1
ENSG00000164078	MST1R	3	49924435	49941299	protein_coding	1.6934911102813e-20	-0.377645	4.93982256477e-09	rs9865480;rs6792892	1
ENSG00000228008	CTD-2330K9.3	3	49941278	49954370	protein_coding	NA	NA	4.93982256477e-09	rs9865480;rs6792892	1
ENSG00000164077	MON1A	3	49946302	49967606	protein_coding	0.00636811048934964	-0.629673	4.93982256477e-09	rs9865480;rs6792892	1
ENSG00000004534	RBM6	3	49977440	50137478	protein_coding	0.999999963583324	-0.685653	1.14958185846e-08	rs6792892	1
ENSG00000003756	RBM5	3	50126341	50156454	protein_coding	0.999999469802352	-0.605889	1.38956096711e-08	rs6792892	1
ENSG00000001617	SEMA3F	3	50192478	50226508	protein_coding	0.999917700468544	NA	1.14654266115e-05	rs6792892	1
ENSG00000197386	HTT	4	3076408	3245676	protein_coding	0.999999999968547	-0.565823	2.74398747869e-09	rs362307	2
ENSG00000188981	MSANTD1	4	3246096	3273465	protein_coding	0.32217221350423	-0.464369	2.74398747869e-09	rs362307	2
ENSG00000105229	PIAS4	19	4007644	4039384	protein_coding	0.994350817581458	NA	NA	rs72976986	3
ENSG00000205147	AC016586.1	19	4041127	4043154	protein_coding	NA	NA	3.91117687946e-08	rs72976986	3
ENSG00000178951	ZBTB7A	19	4044362	4066943	protein_coding	NA	NA	3.91117687946e-08	rs72976986	3
ENSG00000126934	MAP2K2	19	4090319	4124126	protein_coding	0.86326115931858	NA	0.000110261729924	rs72976986	3
chr: chromosome; pLI: probability of being loss-of-function intolerant; RVIS:Residual Variation Intolerance Score; SNP: Single nucleotide polymorphism.

## Sheet: supplementary Fig.4
	Supplementary figure 4 manhattan plot of the gene-based test as computed by MAGMA
	Genome wide significance (red dashed line in the plot) was defined at P = 0.05/18837 = 2.654e-6.
	ALM, appendicular lean mass; LHGS, low hand grip strength; UWP, Usual walking pace;chr, chromosome

## Sheet: Supplementary table 5
Supplementary table 5 The top ten GO and KEGG pathways
ID	Description	GeneRatio	BgRatio	pvalue	geneID	Count
GO:0099563	modification of synaptic structure	4/200	22/18723	7.94847e-05	CAMKV/STAU1/CLN3/RHOA	4
GO:0042176	regulation of protein catabolic process	14/200	391/18723	8.36119e-05	SH3D19/CDK2/BAG5/WWP2/TLK2/MGAT3/CDC20B/SUFU/APC/PACSIN3/HFE/PSMC3/NUPR1/GPX1	14
GO:0021762	substantia nigra development	5/200	44/18723	0.000102416	SYPL2/CKB/INA/NDUFS3/RHOA	5
GO:0006068	ethanol catabolic process	3/200	12/18723	0.000246039	ALDH2/SULT1A2/SULT1A1	3
GO:1905244	regulation of modification of synaptic structure	3/200	13/18723	0.000317337	CAMKV/CLN3/RHOA	3
GO:0051402	neuron apoptotic process	10/200	246/18723	0.000324565	HSPD1/THRB/FOXO3/ERBB3/NQO1/RAPSN/CLN3/NUPR1/GPX1/RHOA	10
GO:0043525	positive regulation of neuron apoptotic process	5/200	58/18723	0.000382921	FOXO3/NQO1/RAPSN/NUPR1/RHOA	5
GO:1903362	regulation of cellular protein catabolic process	10/200	255/18723	0.000430898	CDK2/BAG5/TLK2/MGAT3/CDC20B/SUFU/HFE/PSMC3/NUPR1/GPX1	10
GO:0034310	primary alcohol catabolic process	3/200	15/18723	0.000496957	ALDH2/SULT1A2/SULT1A1	3
GO:0048857	neural nucleus development	5/200	64/18723	0.000605077	SYPL2/CKB/INA/NDUFS3/RHOA	5
KEGG
hsa04722	Neurotrophin signaling pathway	8/100	120/8535	7.64464e-05	SORT1/FOXO3/SH2B3/PTPN11/MAP2K2/SH2B1/PIK3R2/RHOA	8
hsa05022	Pathways of neurodegeneration - multiple diseases	16/100	483/8535	0.000140232	PSMA5/PSMD9/KLC1/GPX8/ACTR1A/APC/ATXN2/MAP2K2/UBA7/NRBF2/PSMC3/NDUFS3/ATXN2L/ATP2A1/GPX1/HTT	16
hsa05017	Spinocerebellar ataxia	8/100	144/8535	0.000271843	PSMA5/PSMD9/ATXN2/NRBF2/PSMC3/ATXN2L/ATP2A1/PIK3R2	8
hsa05014	Amyotrophic lateral sclerosis	13/100	371/8535	0.000367449	PSMA5/PSMD9/KLC1/GPX8/ACTR1A/ATXN2/POM121L2/NRBF2/PSMC3/NDUFS3/NUP160/ATXN2L/GPX1	13
hsa05213	Endometrial cancer	5/100	59/8535	0.000605739	FOXO3/APC/DDB2/MAP2K2/PIK3R2	5
hsa05010	Alzheimer disease	12/100	391/8535	0.00196973	PSMA5/PSMD9/KLC1/APC/MAP2K2/SLC39A8/NRBF2/SLC39A13/PSMC3/NDUFS3/ATP2A1/PIK3R2	12
hsa05016	Huntington disease	10/100	311/8535	0.00338825	PSMA5/PSMD9/KLC1/GPX8/ACTR1A/NRBF2/PSMC3/NDUFS3/GPX1/HTT	10
hsa05210	Colorectal cancer	5/100	87/8535	0.00345497	APC/DDB2/MAP2K2/PIK3R2/RHOA	5
hsa04068	FoxO signaling pathway	6/100	133/8535	0.00460892	FOXO6/FOXO3/CDK2/RBL2/MAP2K2/PIK3R2	6
hsa05132	Salmonella infection	8/100	251/8535	0.00906947	RAB5B/KLC1/CSE1L/TAB1/ACTR1A/MAP2K2/EXOC4/RHOA	8
GO,Gene Ontology
KEGG,Kyoto Encyclopedia of Genes and Genomes

## Sheet: Supplementary Fig 5
Supplementary firgure 5 MR results of the causal effect of sarcopenia-related traits on 7 cognitive impairment outcomes. Date of ALM from ebi-a-GCST90000027, UWP from ukb-a-513, LHGS from ebi-a-GCST90007529. And the cutoff level of LHGS was male < 26 kg, female < 16 kg by the FNIH.
MR: mendelian randomization; ALM, appendicular lean mass; LHGS, low hand grip strength; UWP, usual walking pace; FNIH, Foundation for the National Institutes of Health; β: beta values; * means P ＜0.05.

[truncated: 4 more sheets: Supplementary Fig 6, Supplementary Fig 7, Supplementary Fig 8, Supplementary Fig 9]
